# Supplementary material for: SNPs in stress-responsive rice genes: validation, genotyping, functional relevance and population structure
Source: BMC Genomics. 2012 Aug 25;13:426. doi: 10.1186/1471-2164-13-426 (PMC3562522; doi:10.1186/1471-2164-13-426)
Supplement: Additional file 1 — Validation and genotyping of 384 SNPs present in important abiotic and biotic stress-responsive rice genes across a representative set of 91 rice genotypes. [file 1471-2164-13-426-S1.xls]

## Sheet: Parida_etal_Excel sheetS1
Additional file 1: Validation and genotyping of 384 SNPs present in important abiotic and biotic stress-responsive rice genes across a representative set of 91 rice genotypes
S.N.	SNP IDs	TIGR Locus IDs	Flanking sequence (TopGenomicSeq) along with validated SNP loci	Predicted indica vs. japonica SNPs	Predicted gene functions	Chromosomes	Physical position (bp) based on MSU release 6.1	Validated SNPs
1a	15913_1	LOC_Os01g02020	TTCTAGGATCTTTATGCTATCCAGAGCAATGAACGTGCAATAGCAGCTCGTGATAGCGGC[A/G]CATTTTCTTGGGAAATTGCTCCGGTGGGTATATAATTTGGACCGACCTAAAATTGGTTTT	[A/G]	acetyl-CoA acetyltransferase	1	548255	A/G
2b	64912_13	LOC_Os01g02280	GCTGCATATGGGAGCAGTAAGCACTGCCGATATGCTGTCCACCACAAGATCTTTCAATTG[C/G]AAGGCAACTTGAGGCATTGTTGTTTTGGTCCTTGCCATCTCGGCGAGTAGGTCCGCGGGA	[C/G]	leucine Rich Repeat family protein	1	706340	C/G
3b	16472_88	LOC_Os01g02290	TTTGCAGAATGCTGTCCTCCTTTGTGAACTGAATCCACAGAGCCGCTGTTGTCGTTCACA[A/G]TCGATGCAAACATCAGTGATATTAGGAGCTGACCAAGTGAATGTTATCTCAGAGAATGTA	[A/G]	Ser/Thr receptor-like kinase	1	722283	AA
4b	16479_89	LOC_Os01g02680	TACCCAGCTTTGGTGTATGATTGCCTAACTCAACAAGAAGTGAGCGAGATTTCAGAGGAT[A/G]TTGGTATCCACTGGGTAGAAAGGAAGTTGTGCATTGTTGGGTTCTGGTGCATTCAGATGA	[A/G]	protein kinase domain containing protein	1	913219	GG
5a	16311_515	LOC_Os01g02720	ATGAGTATAGCATACTATTGCAAGGTTTAGTTGGCTCAGCACTCCTGATTCCTCATTAGC[A/G]AACATCCACTTCTCAGGCTTATATTCTTCAGGTAAATAAGGTTTTGCAGTATCTACTTCA	[A/G]	elongation factor Tu	1	933404	AA
6a*	18991_101	LOC_Os01g03720	GGATGAGTTGTTCCATCATATCGATCAAGATAGAAGTACTAGTGATCGATCAAGCAAAAA[T/C]CAAAAGTAGAAGATGATCAATAGCGTGATGATTCCGATCGATGGAGAGAATATTATTGAG	[T/C]	MYB family transcription factor	1	1549884	A/G
7a	26732_113	LOC_Os01g04920	GCGCAGAATTGATCAAACCGTTGCAGTGGCTGGCGCAGATGTTCCTACCAGCACCTGAGG[T/C]CAACAGAATCACACAACACTGAAGCCTCAAGGGGATGCTTCTGCAGCCATGATCCGGTCC	[T/C]	glycosyl transferase	1	2274119	C/T
8a	27026_543	LOC_Os01g06240	GTGTTAATGTCATCCATGTATAAGTTATCGATTGGCTTCTGCAGGTTTACAGTTGGCACT[A/G]GTTGTTTGCAGCCACAAATGCCAGTATGCATTTCTCGGCTAGCTTCTTTAAAACCATAAG	[A/G]	protein kinase	1	2963917	C/T
9a	18925_441	LOC_Os01g06320	TAGCGGACGCCCCTCGCCGGCGCGATGCTCCGGCCGCCGGCGAGGCGGAGGTTGTACTTG[A/C]GCGAGCCGTCGTAGTTGAACACGCCCCAGTGGCGCTCGAAGCTGCCCGGGTCGATGCTCT	[A/C]	MYB family transcription factor	1	3004704	G/T
10	11410_73	LOC_Os01g07630	TATAGACAACAATATGGCTCTACTCAATTTGGAAAATTCTCATCCCCCTTAGTTGGGCGG[T/C]TCAAGAGCTCTAATCAAATCAAACACATTTGTCGCAAAGAACGAATATCGACACCGATCA	[T/C]	brassinosteroid-insensitive-associated receptor kinase 1	1	3671751	CC
11a	12920_79	LOC_Os01g07730	GGACGGTGAAGAAGGGCTCGGACGCCTTGATGGTGTGGGTGAAGGAGACGGCGACCTTGC[T/C]CAGGCTCATGTTGGTGAACACCGTGCCCAGCATGTGCCCGGCGGCGAGCGGCGCGATCTT	[T/C]	phosphate/phosphoenolpyruvate translocator-related protein	1	3710435	C/T
12a*#	16245_43	LOC_Os01g09580	AGATTTTCAGGTTTAATGTCTCTATGGATCACATGCTTTCCGTGAAGGTAGATGAGCGCA[T/C]GCGCCAGTGATGCAATGTACTAAAAGAACAGGCAAATCTCAATTATTACTTTTCGACAAA	[T/C]	calcium/calmodulin depedent protein kinases	1	4912297	C/T
13b*	18283_95	LOC_Os01g09760	AAGAGGAGCTTCCTTTCAAATAATTCACACAACAGAGTAGAGGTTGAGCAAATTCCAAAG[T/C]TTACTTCAAAAGAGAACTGGGATCATATCAGCGGAGAGGCCGAGCCATCCAAAACCATGC	[T/C]	Serine threonine kinase	1	5029070	C/T
14b	2798_52	LOC_Os01g10710	AATCAAATCTACCAACTGATCACTCTTCACCTTTTCTTGCAATAAGGTAATTAGATGGAT[A/G]CTCTGTTCAGACCGGGAAGTGTCAACATTCTTTCTTCCGCTGATGATTTCCATGACTACT	[A/G]	receptor-like protein kinase	1	5730783	C/T
15a	20219_104	LOC_Os01g11150	TCACTACTTGCGAATTAATATACACAAACGTACATAGAAGTCAGATGACTGCTACTACTA[A/G]TTCTCAAATCTGCAGAGCCTGTCGTCGGCGAGCCGGCCCTTGCAGCCGCTGCCCTTGTAC	[A/G]	gibberellin 2-beta-dioxygenase	1	5971384	C/T
16a	36334_140	LOC_Os01g11260	GGAACCAACCTGTCTTCTTGCAACAAAAATGCCAATAGGTACAAAGAACAATCCTCCCAT[T/C]GCTGGTGTTGGCTTTCTATAGAATGGAGACATAAGCTTCCCTCTCCTCCGGAAATGATGA	[T/C]	phospho-N-acetylmuramoyl-pentapeptide-transferase	1	6025531	C/T
17b	26649_4	LOC_Os01g12430	TCCTCCATGCCCACAAAGTTCTGAAGTGACATCGGAATAGGAGGGACTAAAACATCCATA[A/G]CACCCTCTAGCATGAGAACAACTTGCCCCATCATTGGCCTTTGATCCTCATAATCTTGAA	[A/G]	receptor-like protein kinase	1	6792320	C/T
18a	68194_8	LOC_Os01g12770	ATTGATAGGATATCCCATATCCTCAAAAGTTAATCAACCAATACATAACCAGGGTCCTAT[T/C]AGTTGAACTGCAGATGGTAACATCTTTTCTCAAGTTAAGGCATACGTGGTTTAGCGACGA	[T/C]	cytochrome P450	1	7070539	C/T
19a	58386_176	LOC_Os01g12830	ACAAAATGTAGTATGTACTGTTTCAGGATGTGAAAAATCTGTTTTCCCTTTTTGTAAACA[T/C]GGTCGGTCTGGGACGATCCAGTAATAACGATTTAATATTTGTCATTGGAAATGTGAAAAG	[T/C]	erythronate-4-phosphate dehydrogenase domain containing protein	1	7102010	A/G
20a	6620_62	LOC_Os01g13550	AAGCTCAAGGCTCTACTCAGGTGGCACCTCAGGGACATCTTTCTCCTTCAACTATGTCAG[A/G]ATGAACAAGAGCCTGTTTGAGTTTCACAACTGGAACAGGTTCACCAAGTTCGTCAGGCAG	[A/G]	beta-amylase	1	7581878	C/T
21a	68252_18	LOC_Os01g14830	AAGATCAGCGACGAGGAGCTCCTCCGACTCACCTTCTTGTGAGAAATATGTTGGGAAAGG[A/C]AGCTTAGCTATGTCGGGTTTCTTGTATATTGAGTCCTTAACAAAAACAAAGCTGCCTTGA	[A/C]	ribosomal protein L3	1	8290395	G/T
22a	63805_195	LOC_Os01g15120	TATGGTCGGAGACCTCATCAGGCTTCTCCTGGTTGATGAAATGGGCAACACCCTCCATGA[T/C]AACCACATCTTCGAGATTTGGCACACATGCCTTTAGACCACCCTTGTGGATGTAATCTTT	[T/C]	hydrolase, alpha/beta fold family domain containing protein	1	8485655	C/T
23a	32050_21	LOC_Os01g16900	GAAAATGATATTGCTTTTAAGAATGCTTACCTGATGCTCAAGGCCACTATATTCTCCCTC[A/G]GTATTTTCACGAATAGTCACAAGGTTCACATCATCATATCGAGTCTTGTATCCTGGGAGG	[A/G]	dehydrogenase	1	9664828	A/G
24a	52377_167	LOC_Os01g16940	GGCACCAATGCCGATACGACATAAGCAAACTGGTAAACCCATCCACTCTGTGAGTAATAT[C/G]CTAAGATTTGTTGCGACTGGCCTTCTCCTCAATACCAGACTGCGAGAATCGCTTCCTGAG	[C/G]	nucleotide pyrophosphohydrolase domain containing protein	1	9688431	C/G
25a	52379_168	LOC_Os01g16950	CGTCTCCCCTTTCTTTAGCAATCATCTTGTGATATATCCCATGATTTTAATATACAATTT[T/G]CGTTCGGCGGAAAATGGAGTATATTAGTGGCGTGTATATGAACTCTGCATGATGCTAATC	[T/G]	zinc finger, C3HC4 type domain containing protein	1	9689855	A/C
26a	45840_154	LOC_Os01g19150	ACCACTCACTCCATGTCTTCATCTGCTTTACAGAATATGATGGTAGAAGGCATGCCCAAG[A/C]AGGGTGCACGTAGAACAAAATTAGGGCCCATTCAATAATACTGCAGGCCATGCTGTTCTA	[A/C]	CGMC_GSK.3 - CGMC includes CDA, MAPK, GSK3, and CLKC kinases	1	10823154	A/C
27a	34030_132	LOC_Os01g19220	CGCGCTGTCGCTGTCCTTCCCTGTTCAGATCGACCTGCAGGCGGCAGCATAGCAGCATAG[T/G]TTCTCTGCAATTCTTGGAGTTCGTTGGATTCTTTTGCTGGGGTGGTAAAAGGTAAAAAAA	[T/G]	beta-D-xylosidase	1	10870446	G/T
28a	29773_118	LOC_Os01g22640	GGAGTGGTGATTACAATATGCTTGATGTGGTAAAGAAGGTACCATACAGCTCATACTTCG[T/C]ATAATTCATTTTCCATCATGCTCTATGTCTTTAATGCCCATTTAAATGAAAACAAAACCT	[T/C]	GDSL-like lipase/acylhydrolase	1	12733316	C/T
29a	58530_29	LOC_Os01g31610	TCGGGAGAAAAGATGGGTTCTTTTCAGATCCTTGATAACTATGACTGGTGGAAGGACATC[A/T]CGCTGCTGGATTTCCTCAAGGAGGTGGGGAGATTCGCTCGTGTTGGGACGATGATAGCCA	[A/T]	tyrosyl-tRNA synthetase	1	17301021	A/T
30b	12732_78	LOC_Os01g33684	TATGCCGTGCAAGCCTTGCCATGCATTTGTCGCTGATTGTCCTAAACTGAAACAGTGGTG[T/C]GAGAAACATGAGTTCAACTACTTTCAGGTATGTACAGTTTTCTACAAAAGTAGAATAATC	[T/C]	disease resistance RPP13-like protein	1	18539203	C/T
31a	13531_30	LOC_Os01g34350	CATAAAGGACAGGCTGAAGACTGCTTACTCTGCACTACGCAAGGAGTTCAAAAGTACCTT[T/C]GAGAGCATAGCATCGGATCAATGCGAGATTGGTGATGACGAGAAGAATCTGCTGTACGAG	[T/C]	RNA-dependent RNA polymerase	1	18944486	A/G
32a	42445_31	LOC_Os01g40150	GTTTTGTTTACTGATTCATGCAGGGTGACCTCACGTTGAAAGAGTGGGAGCTTGTGAGGA[T/C]GCTAAAGCACATCTTCCGTATACCTTGAGGATTAAACTCCCATATTTGTACATAGTACCA	[T/C]	eukaryotic translation initiation factor	1	22643978	C/T
33a	2_34	LOC_Os01g45190	GATGTAGGGTGTGGCCATCAATTTTGTCAAAAAGGAAGACATCCGTATCCTGAGAGATAT[T/C]GAGCAGTACTACAGCACGCAGATTGATGAAATGCCAATGAATGTTGCTGATCTAATTTGA	[T/C]	DEAD-box ATP-dependent RNA helicase	1	25635976	A/G
34a	1716_48	LOC_Os01g48700	TCGAATTGAAACGGCAATTGAGTTTATACATAGCAGCACACGCAAGAAAAAACTATTCCA[T/G]ACTCACCTGCTAGGCACAAAAAAGAGGCAAAATTCGCAGGTCATATCTGCTAAAAAGCCT	[T/G]	transcription factor	1	27927377	A/C
35a	18325_96	LOC_Os01g49320	ATAGTTCATTACAGACATAGACACATAGTTTAAATGCAACTTGCAAAATTAAATCAACAA[A/G]GTCCGGTCGGTGTACATTCTATCCCTACCGGAGGGAGGCCGGAGCACGGAAAACATCCAT	[A/G]	glycosyl hydrolase	1	28355004	C/T
36b*	10521_69	LOC_Os01g52270	GCTTCTTGAAGAAATACCAGTAGGCTTCTGGATGCAAGAGGTCCAGCCGAATAGCTGCTG[T/C]TGTTCCCAGATTCTCGATCTTATCTGACCTGCTGGTGATGATTATTTTGCTCCCACGGGC	[T/C]	NB-ARC domain containing protein	1	30047364	C/T
37a	38240_38	LOC_Os01g52530	AGATGAAGGAGATGTTGCCACAGCCTTCACACTTGCTAGAATTTTGTCAAATATACCAAT[A/T]TCAAGAGGCGGTCCTTCAAGTCTAGTGATCTTTGATATTCATGCTTTGCAAGTAAGTAAA	[A/T]	phosphoribosyl transferase	1	30179662	A/T
38a*	17216_516	LOC_Os01g54890	CGTGGAGGTGGACGAGTTCGAGGGCGACCGCGTCATACCCACGGCGTTATTGTTGTTGTT[T/C]GGGGTCGTCGCCGCAGTAAGTGGGGGCGACGGCGCCGCGGTGATGGAGTTGAGTTGCTCC	[T/C]	ethylene-responsive transcription factor 2	1	31566847	A/G
39a	3507_602	LOC_Os01g55070	GTTTAATGCAAAGGGCTTCTTTTACAAGATTTCTGCATTGTGCTTTCACTGTGAAGAAAC[T/G]GAGTGACCTACTGACCCACATGATCTGGAGCACGGATCATTATCAATCCATCAGTTGACA	[T/G]	pentatricopeptide	1	31663037	A/C
40a	18900_99	LOC_Os01g56490	TTCGTGCGTGTTTGTGGCATGATCTCTCTCAAGTCAAGGTTCCAAGTTTCAAGTTTGCAC[A/G]AGTGTATATACTTGTAATATTCGCAGGGATGTCAGTGCGCATTGACACTTTTGCATTCCT	[A/G]	ubiquitin carboxyl-terminal hydrolase	1	32568533	A/G
41a	29990_362	LOC_Os01g59360	TTCTAGCTATGAGGTGAAACTTTCTGTGGTGTCCTGTATTTCTGAGATAACTAGGATCAC[A/T]GCACCTGACACTCCATATGACGATGATGTCATGAAGGTATACCTTTTTCTTATCGGATGA	[A/T]	calcium/calmodulin dependent protein kinases	1	34324383	AA
42b	30714_119	LOC_Os01g59570	ATCATCAACTGGAACTGTCTTGGAATCTCTGCATCCATGACGTTCTTCTTTCGAGGGGTT[A/G]AAGTTGCCGATTGTCTCTCGCTTGAAATCGGCAAGCACACCTTAAGCACGGAAACAACCT	[A/G]	serine/threonine-protein kinase	1	34453348	C/T
43a	28620_116	LOC_Os01g59660	ACGAGATCTTCCTCAAGTTATGATCCAAACAATGAGCAAGAACGATACCAAGAATCTGCT[T/G]TAGCGTCTGGCAAATACCAAATACAGAATTCATTTGAATTCTGACATTTCACAGGCGTGT	[T/G]	MYB family transcription factor	1	34508366	A/C
44a	5173_339	LOC_Os01g64970	TGCCGCGGGAGCTTACAGAAGCGGCGCAAGCGAAGTACTACAAGAAGGACAACAGTGCCC[C/G]TACATTCTCGGATCAGACCGTCGACGAGATCATGAAGATTGTACAAGAGGCAAAGACACC	[C/G]	calcium/calmodulin depedent protein kinases	1	37709394	C/G
45a	1166_471	LOC_Os01g69910	AGCTTAGCCACCTCAACTCTGGAATCGTGTACAAGTCCTTGGGGAGGCTCCCAGTAAGGC[A/C]ATTGCCATCAAGGAAGAGGTCGTTGAGCAGCTTGCACTGACCAAAGCCGGCCGGCACATC	[A/C]	calmodulin-binding transcription activator	1	40396479	A/C
46a	11679_75	LOC_Os01g70090	AGGTACCAGGATTCACACAACCTCAACTTTACAGTTTGGATTAGACAGGCTTTCCCCCTC[T/C]CCAGGAAGTCCTTTTTATAGCATTCTTCAGGTCATTATAGAACACATTTCCACAGTTGAA	[T/C]	enoyl-CoA hydratase/isomerase family protein	1	40562543	C/T
47a	56220_326	LOC_Os01g70430	GTTTTCTGGTGTGTCATCTCTTCCAAGCCTAAGAGAAGTTATGCTCAAGGGTGACCACAA[T/C]GAGGAACTCATGAAGAACCTGCGTGACCAGATCGCTCTGAATCAAAACGAACCAATTCTA	[T/C]	oxidoreductase, dehydrogenase/reductase family domain containing protein	1	40795907	C/T
48a	25337_41	LOC_Os01g71280	CCAGAGCACCATAGCCATATTGGTAAAACAGAGCACAGACCTTTTTATTAGTATTCTATA[A/G]AGCCTCTTCAAGATCGGGCACAGTTCAGCAGGTGCAACTTGCTTATTTTCCTCTGGGTGT	[A/G]	glycerol-3-phosphate dehydrogenase	1	41245108	C/T
49a	31800_122	LOC_Os01g74610	ATGCATTGAATCCCTTTGGCCAGTTGGGACATGGCAAATGGCCTCACTTGCAGGGGGACT[C/G]TATGGGATGATGATTAGGCTGTTGCCTTCCTATGTGCGTACATGGTTTACTAGTTTAAGA	[C/G]	zinc finger, C3HC4 type domain containing protein	1	43214110	GG
50a	35532_288	LOC_Os02g02230	TGAGCATGGCAGTTTTGTTTGTGGCCACCAAAATGATCCAACAAAGACCAAGAACCCTGT[A/G]CCTGTACGAAAAGGAGAATAAGGAAGAAGAACTACTTCTTCCACCAGTGATGAGCGTAGT	[A/G]	cytochrome P450	2	712586	A/G
51a*#	15645_304	LOC_Os02g02370	GGCGATGAGCTCCCATGACCATGAGCGCCAACGCGAGGGCGAGAGTGGCCATAGCGACCA[A/T]GCACAAGCTTCCGAAGGAGAGCTCATCCATGGAGATTGGAGAATGGTTTTCGATCGACAG	[A/T]	Myb-like DNA-binding domain	2	791081	A/T
52b	19219_621	LOC_Os02g02660	TCTGTTTCTAACGCTGCCCATGAGCATCTCCTGAAGCACATTAAAGCTGCTTATTTTCTC[A/G]CAATCCTGCCTGTCTCTACAGGCATGCTCTAGCATCTCGCGTGTTAGTCTCACCTCATCG	[A/G]	Serine threonine kinase	2	978126	C/T
53b	45524_310	LOC_Os02g02670	CTCCAAATCCTTCATTGACTCCAGAAAATTCCAGGTCTCGGCATGCCCAAATAATTAACC[A/G]CTTTAGAGAACGGAGGAGATTATATGGAATTTGCAAAAGGTATTTGTCCCTGGCAGAGGT	[A/G]	NBS-LRR disease resistance protein	2	988442	A/G
54a	26142_392	LOC_Os02g04840	GAAGTCTTTAGATTGATGTTCTGCAATAGCTGATAGCCTCAACACCATCCATTTGCATGG[A/G]TACACAGTGGCTACCGACTTCAACTATTGGATCGGAGGCTATGCATGCATCAAGGAGCAG	[A/G]	GHMP kinases ATP-binding protein	2	2239144	A/G
55b*	5987_61	LOC_Os02g10110	TAAGCTGAATTTTTGTTTTCAGGCAGCAAAAGGTGCAGGTGTGCCTGTTATCTTGGACGC[T/C]GGTGGAATGGATGCTCCTGTCCCTGGGGAACTACTGAGCCTGGTGGATATTTTTAGTCCA	[T/C]	Leucine Rich Repeat family protein	2	5270233	A/G
56a	20301_260	LOC_Os02g11740	AATCACAAGGCCCAGCAAAACCACTATGCTCATCATGCCCCTCAATGAAATCGCCCATCC[A/G]TCCACCCCTGGACCCAAATTCTGCCTCATGTTTGAGAAGTATTTCACTGTGCGACCCGAG	[A/G]	plastidic ATP/ADP-transporter	2	6057181	TT
57a	55576_262	LOC_Os02g11780	ACTGTTTAACTTCTCATCTTCAGCACGCCTCTCAGCACCAACACTTGTCAATACTTCCGA[T/C]TTGGCTGCACTCATGCCTTGGGATGTGGTGGCCACTTGATCTGCATCTACATCCATCTCT	[T/C]	transcription factor S-II, central domain containing protein	2	6084331	A/G
58a*	24146_264	LOC_Os02g11960	CTTTAACGTGTTCATCTCGTATAACTCAACAAAAAAGTTTGATGCTTATGAACAAGACAT[T/C]TCACTCACTTTTAATCAAGGAGCATGGCAAGCACCTAGATTGGTTCAAGTTTCACGACTA	[T/C]	ABC transporter, ATP-binding protein	2	6197353	A/G
59a	12205_209	LOC_Os02g12840	AGATGAAGAACTTGAGGGTATCAATGTCAAGCAGTTCTATGTTAACGTTGAGAAGGAAGA[A/C]TGTAAGCTGGACAAATTGTGTGGTCTTTTCGACACAATGGAAATCACACGGAGCATCATT	[A/C]	DEAD-box ATP-dependent RNA helicase	2	6774043	G/T
60a	26775_275	LOC_Os02g12900	TCACCCCTACACATGTCAGCAGAATGCCTTGTTGATGTTGATGCATTCCTCCTTCACCTG[A/C]GCAAATAGCTCCGAATTCAGGTATCTCTCCCCACCACTGGAGAACATCGTCACGATCATC	[A/C]	cysteine synthase,	2	6811739	A/C
61a	17960_284	LOC_Os02g13570	CGACAGGCTTCAATTACTCAATAGTAGCACCAGATTGAAGCCAACGAGACAAGCTGATTC[T/C]GTATTGAAGCATTCGTCCTCTTCCCCGGGCATTACATCCCTAGGGAAGGGCACAAGTGTT	[T/C]	kinesin motor protein-related	2	7280993	C/T
62b	46826_291	LOC_Os02g13850	TGTCAGATTGCTGACTGGAAAATTAGGATAACTAGATTTTGGGTAACTATTGGAATCACT[T/G]GCATTAACCCAAGTTTTAGACCCAGTGCATGGATCCACACTGAAGTCCCAATCCATCTTG	[T/G]	leucine-rich repeat-containing protein kinase family protein	2	7501547	A/C
63a	25123_220	LOC_Os02g16040	CGATGAGCACTTGGAATGGTACTTTTATGTTCCAGAGTAACTGTGACAAAATAGTCTGTA[T/C]TGATCTCCTGAAAGGCTGAAACCCATCTTGGACTGTTTAGTGTTTTATTAATTTCATTCT	[T/C]	ubiquitin-conjugating enzyme	2	9116197	A/G
64a	48515_305	LOC_Os02g17910	TGTTGCGTTGCGCCGACTGAGTACTTGGGTAGAGAGACAGGGGACCAAGGGAAGGGATTA[T/C]TGATTTGCTTATTTATGGTTGTTCTTCCGGGTTCCAGTTTGGAAACAACGTGTTTCTTTC	[T/C]	casein kinase	2	10371393	C/T
65b*	26774_542	LOC_Os02g18070	GGTAAAGAAGTTGGCTGGTTCACCTTTAGCAGCTCAGACAGTAGGGAACTTATTAAAGTT[T/C]AAACTAGATGAAAAACACTGGGAGACAGTCAATGGAAGAAAATTGTGGCAGATAGAACAG	[T/C]	NB-ARC domain containing protein	2	10490444	A/G
66a	11763_316	LOC_Os02g19650	GGCGAATTGCACATCTTGGGGCGACCGATCGGCGGCCGGCGGGCGAAGCAACCAAGGCCC[A/G]AAAGGGAGGGAAAAAACCTTGGTTGTGTGTGTGCCGCCGCGAGCCCGTGACGGCGCCCTC	[A/G]	hydrolase	2	11488137	A/G
67a	10029_229	LOC_Os02g27000	CAAATGGACAATGCAAAACGACATGACAAACCAGTATTTCTTCTGCATTAAATTTAATCG[T/C]GCTTCGAGTCTTGCAAGGCTATTTGTGCGTTCAAAGTCCTGCTTATCATGAGCTGGTTCT	[T/C]	ATPase-like domain containing protein	2	15859690	A/G
68b	12507_327	LOC_Os02g27540	TCGTGCTGGCAAGGTACCAAAGGATGATCTACTCTCTTCTTTAGACTTGAAAGAATCAAG[T/G]GATCTTTCAAAAATGGTGCACGAAGCAATTGATGGTGTTGAATTGCCGGATGTGGTAGCC	[T/G]	NB-ARC domain containing protein	2	16309173	AA
69a*#	23525_447	LOC_Os02g29100	TTAACCATTCAGGCCGCGATTTTATGCAATAATCAGCATCAAACAAAGCTTCGGTCATTT[A/G]AAGATGGCAAAGGCTCCTATTGGAATACAATGTTGCATCAGTAGGATCCAGCTCAATTGC	[G/T]	heat shock protein STI	2	17227085	G/T
70a	24881_331	LOC_Os02g29530	TTTCACCATAACTTAATCGATGACATACAACAAGATCTAGAAAGAATTTCTTGTCCTCCG[T/C]AGTTCTAATTCGCAGGCTCCTGAGATTTCCACAAAACATGCGATAGTACATGTGTTAACT	[T/C]	glycosyl transferase 8 domain containing protein	2	17556844	A/G
71a	37297_576	LOC_Os12g31130	TCGACGATTGATATTGAAGAGAGATGTCCTACACCAAGCATAGCAACTGCTGAGTTAGCT[A/G]TGGAGTTGCCTCCTACAAATGACGAGGTATATTCTTAGGAGACAAAATATAGTATCCTCT	[A/G]	MYB family transcription factor	2	18711848	C/T
72a	54869_394	LOC_Os02g33630	GAACTCAAAAATTGAAGCCAGTGGCTCACTCAGAAATGAGCGGGCATCCTCAACAATCTT[C/G]TGAACACAACACTTGGCTGTCAAACATTCAGATGCCTTATCGAGTTCCTTCCAATGGTCA	[C/G]	WD domain, G-beta repeat domain containing protein	2	20024193	C/G
73a	27852_349	LOC_Os02g36700	TTATTACTGTTTGCTGCAATGATCTTTGCAGGTGTTGTTCAGTGTTCCATGGGCCGTCGC[T/G]TCTGAGGTTACTGCTGAGGAGGGTGGCGGCCAAGGTATATCTCTTCATCTAATTCCTTTG	[T/G]	sucrose transporter	2	22144177	G/T
74a	29965_355	LOC_Os02g38210	TGTCGGCCTGCTTCTCCGAGGTATGCAGAAGGATGATATCGAGAGAGGCATGGTGCTTGC[A/G]AAGCCTGCTTCCATCACGCCACACACCAAGTTTGATGCGGTTGTGTATGTCCTGAAGAAG	[A/G]	elongation factor Tu	2	23106171	C/T
75a	24104_538	LOC_Os02g39550	GCATCTGCTTGTAAAGATTGCAGTGAACCAGATGAATGGTGATGATCCAGCCTCGTTTTG[A/G]AAATTTCTAGCATTGGCGGATCTAATTGACCAGACCTTCGCCTGGGGGTGGAGCCATTCT	[A/G]	calcium-binding mitochondrial protein	2	23867916	A/G
76a	36820_363	LOC_Os02g39970	TGCAACTTGTAACCATCTGTGGCCTAGTCAAAATCCTGGGAAATCATCGAATAACTTCCA[T/C]TCCATTCTGCCACATGAAGATACCATAGTGTTACTGCTGGTGGTTTTTTTACAATTAGAT	[T/C]	transcrption factor	2	24167401	A/G
77a	26201_112	LOC_Os02g40070	TGGGCTTTTTATCCGGAGTTGGAGTGTGTGTGCGCCGGGAGTGGTGGTGGTGATGGCGGC[A/C]GGAGAGGAGGTGATGGATCGGTCGACGTCGGCCGAGGACGGGTACTGCAGCGCCGGCACG	[A/C]	AP2-like ethylene-responsive transcription factor	2	24255944	A/C
78a	16516_380	LOC_Os02g43194	CCATCTGTGCTCCATGAGCTCCTCTCCTACCTCCGCCCCGCCCTGTACGACCTTCACGGC[A/C]TTGGCGTCCAGATACTTCGGTATGTTGGCGGCGAGGAACGCGGCGGTTGACGGTGCAAAC	[A/C]	aldehyde dehydrogenase	2	26035397	A/C
79a	45705_383	LOC_Os02g43340	GACATGCCTAGTGAATGGAAAAATCTGGCAAGAGAAACGTTACTATCGCTGCACATGCAC[A/G]GAGACATCTGGGGCTGACGTTTGTGTAACACTCTGCTGCTCATATGAGATGCTACCCTTG	[A/G]	hydrolase	2	26145469	C/T
80a	28374_388	LOC_Os02g43700	GAGCCCATCTTGTAGTCATCTCTCGCTCGCACACAACTAATAACCAACGAAACCACGAGC[A/C]GCGGCTGATCGGTAAGCGGTAGTGGTAGTAGTAGTTTCGTTTGTACGTTGACCCAAGCAG	[A/C]	triacylglycerol lipase like protein	2	26373890	G/T
81a	24095_329	LOC_Os02g44104	ACAATTTTCACATCTACAAGAACTACTCGGTCTAACAGCTGCTGATTCTGTTGAACTTGG[T/C]CATATTGTGGAGCCTCCTACTATTCGAACTGCCACTTCTATTCTTCCTCTTGGATGGAAT	[T/C]	F-box family protein	2	26625988	C/T
82a	15150_83	LOC_Os02g44510	TTGCCATCAGAATCCTCTTCCAAGTGCTCAATGCCAATCATGTCATCCCTTGCACTCAGC[A/G]ACTGGTTTAAGTGGCGAAGTGAGTTTACAAGCAAGCTTGCACAATTAGAAATAAAGAAGT	[A/G]	UDP-glucose glycoprotein glucosyltransferase	2	26937536	GG
83a	16017_395	LOC_Os02g44550	TCTCCCCTGCGCGTCGCTTCCCTCCACCCTCACCGCATCGCGCCCCTCATCATTCCCTCG[T/C]GGGTCACCTCCTTCCACATCGCTGCATCTTCTGGATTTGTTTGCAGCCGCCCTCTTGCAG	[T/C]	NADP-dependent malic enzyme	2	26987568	C/T
84a	58844_396	LOC_Os02g44630	GCTAACCAAAATACTGCTTAGTGATTTGCACATTATCACTTTAGGGTTTGGTGATGAATT[A/G]GTTATCACAGTGCATAACTCATTAGACCACACTAACTACTACTGAACTTTCACATATCAC	[A/G]	aquaporin protein	2	27038583	A/G
85a	14923_513	LOC_Os02g45280	GGCTACGACCCGTCCAAGCCGTCGCAGGTGAACCTGAGGAAGAACTTCGGCGCGTTCATT[T/C]GCGGGTTGATATCCTTCCCACTGAACATCCCTGGCACGGCCTATCACGAGTGCATGGAGG	[T/C]	cytochrome P450	2	27505222	C/T
86a	37608_246	LOC_Os02g46990	GACCGAATCGATGAGGTCCTTGAGTTTCCCTTGCCTGGGGAAGATGAGCGGTCCAAGCTT[T/C]TCAAACTATATCTGGACAAGTACATAATGAAAGCTGGTGAAAAACACGAAAAGAGCTGGC	[T/C]	AAA-type ATPase family protein	2	28683715	C/T
87a	37009_247	LOC_Os02g47150	TGCGACTGGCTCGGCAGAGCTACCTGATGGGGAGGATGACTCGGTTTCTTCAGTGCTCGT[A/G]GAAGCTGTTGAGGCCCTCTGCAAGACAGAGCCGCTCTTCTTGTGGAAGGGAGAGGCCCTC	[A/G]	DNA topoisomerase 2	2	28778629	A/G
88a	27272_411	LOC_Os02g47760	GTCCTTAACTTGTATCTTCTGCCGTTGCTTTTTCAGCAGTGAGTCCCAAAACGAGTTTTT[T/G]CCATCTTCCTTGAGCATATAGTGGTTTAAGTATAACCTGAGCAGCTGGAACCTCTCCTCC	[T/G]	AAA-type ATPase family protein	2	29193745	G/T
89b	22725_451	LOC_Os03g03570	TACATTCACTCAACAAGCTCATCAGCATCCCATGGCAACATCAAGTCATCCAATGTCCTC[T/C]TGAACAAGTCGTATCAAGCACGTTTATCAGACAACGGACTTTCTGCTCTTGTTGGTCCAT	[T/C]	leucine-rich repeat transmembrane protein kinase	3	1561199	A/G
90a	11825_616	LOC_Os03g05540	CATGAGGAGTCCTAAAAGAGTTTCTAAATATGGTGATGCTATGGGTCTAAAGTGCCAAGC[A/G]TCGTTTATGCCGAAACCAGGCAATGGCAAAGATTTAGCCTGCAGTGACAGAGCACTTAAC	[A/G]	pentatricopeptide repeat containing protein	3	2756732	C/T
91a	41743_450	LOC_Os03g05620	AAAAGAATGCAATGGATATGCTAGTAGTTCAGGAAATTGATTGTTTGTAGCGACCACACG[T/C]AACATATCCATTTTTCTAGTACTCCGTTCGTCCTGTTCGTTGACTGATCAACTCTTGGCT	[T/C]	inorganic phosphate transporter	3	2808472	C/T
92a	178_44	LOC_Os03g06990	GTTGTGGCAGTGACCCCTCAGAAATATTCTTCAGTGGTGATGACCGAATGGGCACTGTGC[T/C]AGCTTCCATTTCCCCTGATACAAGCGGTCGCTGAGGCGATTCTTCCAATGCCACTGCAAC	[T/C]	oxidoreductase	3	3565773	C/T
93a*	28553_20	LOC_Os03g11110	ATGCAGCTGGGTTTGCCTTAAGAGCACGAGCAGGACGAGTCTCTGATGCTGCTTGGCCTT[T/C]GCTCTCACCTTTGGACTGGAACGGCTTGAAGATGCCAGGGTCTCCAGGCTTGATCCCCAG	[T/C]	zinc finger family protein	3	5713705	C/T
94a	31764_418	LOC_Os03g11120	GGAAAATCATTAGGCAACACACTTGAACCAAAGGATCTGGTAAACAGATTTGGAGTAGAC[T/G]CTGTTAGGTACTTCTTCTTGCGGGAAGTGGAATTTGGCAATGACGGGGACTATTCAGAGG	[T/G]	methionyl-tRNA synthetase	3	5720155	A/C
95b*	39882_397	LOC_Os03g15570	TTATTATTTGTCATGTTCCATAATTTGCAGGGACATTAAAGGTGCAAACATACTGGTAGA[T/C]CCTAATGGTCGTGTAAAGCTTGCTGACTTCGGAATGGCAAAACATGTAAATTCTCTGTTT	[T/C]	serine/threonine-protein kinase	3	8576268	A/G
96a	18789_430	LOC_Os03g15960	CAAATCGCGATCCCTTGTGCTCACATCCCAAGCTTCCCAAGCACACACTGTTTTAGTGTT[C/G]ACAAACACAGCCTTCCTTCTCGCCCAAATCCGTCAACCATGTCGCTGATCCGCCGCGGCA	[C/G]	hsp20/alpha crystallin family protein	3	8804722	C/G
97a	19730_433	LOC_Os03g18220	CTCGGCAATCACAGCACTGTCACTGTTCAGCATCTTCTGGACGTGCTTGAAGAGCACATT[A/G]ACGCGCAGCGGCTCATTCGGCTCGCTCTCCAGCGGCTGGCCCTCAGGCACGAAGATCCTC	[A/G]	pyruvate decarboxylase isozyme 2	3	10219494	C/T
98a	5087_435	LOC_Os03g20310	TGGAAGAATACCCAGCGATCTTACAGTGGTCGGAAACGAAAAGCAAAGGGGACATCTCGC[A/T]CGGGATGGTCGATTGTTCTAACTGAATAGATAAGCACTTAAGCAGGGCCTTTCTTTTATG	[A/T]	transcription factor	3	11479013	A/T
99a	42496_438	LOC_Os03g22890	ACTGGGTACATATATACAAACTGTACCTTGAGAATCATCAGCTTTCTTCAATAGAGATTC[A/G]TAATCAAGAGCCATTAGTTTTGGGCGTTTCCTCTTGCCCTTTGGTCCAAATGCATGCTCA	[A/G]	GTPase functional domain containing protein	3	13226135	C/T
100a	39009_442	LOC_Os03g39610	TAAGCCGCAGGCCGCATCCAAGGGATGATCGAATTAATGATGTATCGTTATTATAGGATC[T/C]ACAACGAAGCCAGCTAAAACGATGCCAATTTGTGCGTCGACCCAATAAATCGGTGCGGGA	[T/C]	chlorophyll A-B binding protein	3	21998600	A/G
101a	1791_266	LOC_Os03g40720	TTCTCTCCAGTTGCTCTGATTTTGTTGTGTACAGTTCGATCGATCTTCCGCTAAATTTTG[A/G]ATCGGTAGGAAATATTAATCATCTGTAAATGTAAATGAAATGGCTATCTGTAGACAGAAA	[A/G]	UDP-glucose 6-dehydrogenase	3	22641582	A/G
102b	2576_452	LOC_Os03g51440	AGGGAAGATCTCCTTCGATTGCCTCCTGCGGGAGGAAGAATGGTCACCATTGCTCCCTCC[A/G]GATGATTTGATCGTCTCTGAGCGTTTCAACAAGTTGTCATCCCTTGAAGGACCTATATCA	[A/G]	LRR receptor-like protein kinase	3	29423490	A/G
103a	41622_454	LOC_Os03g52090	CTTTGGGCACTGATTTGACGGTTCTTTCGTATGTTGCAGCTGGAGTTTCCTCCTCAATCC[T/C]CATGTCTCCTTCATATAGCAATGTGTTCAGCTCTTTGCAATGAGTCCACTTTACAATACA	[T/C]	calcium-transporting ATPase 3	3	29903956	C/T
104a	7977_461	LOC_Os03g62400	ATTAACTTGTACTCAAAAGCACGGTGTGTAAATGACAGTCTGAGATGCTTCGATATGACC[C/G]TTAAAGAAGATGTCTTCATATGGACATCCATGATTACAGCATTTGTGCAGAACGAGCACT	[C/G]	pentatricopeptide	3	35341896	C/G
105b	56107_345	LOC_Os03g63200	AGGAAGGGTGCAAATGCTGGAATAAAGGATGGAAGCTCTGCACTCTCTGCTGAGTCTATC[A/T]GCAAAATTTCAAGTGGAAAGAAGCATCATAAAGAGGCCTGGCAGGTGATGCAGGGATCAT	[A/T]	powdery mildew resistance protein	3	35708645	A/T
106a	17919_93	LOC_Os03g64110	AGTTCTTGATACTAGTTTATAGCTATGGCTTTCAAGAACTGAGAATTAACCAATTGTACC[A/G]GGGGGACCGAAGTGCTTAGAGATAAAATGCACACCACATTCAAAACTGTTTATTTGTTTA	[A/G]	G-beta repeat domain containing protein	3	36221710	C/T
107b	33793_568	LOC_Os04g02450	TGAGGCTTAGGGATCTCTACATCGGTGGCTGTAAGCAATTAGTTCGCTTGGAAGGCCTGA[A/G]CCATCTTGATAGCCTGGAGCACCTTACCATCATCAAGTGTCCCAGCCTTATGGACTTGAA	[A/G]	rust-resistance protein Lr21	4	889756	A/G
108a	38207_579	LOC_Os04g05010	ATGAGTAGTACATAGAAAGGCTTGAGCACTTCCAGATTTTACAGCTAGAATTAATGTACA[A/T]GAGCAACGCCCCGACAGCCTACGAAGGCATCGATATCTACACAAGGAGCATGTTTATTTA	[A/T]	CBS domain containing membrane protein	4	2425012	A/T
109b	13232_511	LOC_Os04g08370	CAAGATCATCGGACACAAGAAGCTGGAGAGGATAAGAGCAACACTAGTTCAGCACTGGAG[A/T]TTTTTCAGAGGCTATGGGTATTAGACATATGCTACATAGATTGGGAGCTGCCTTTCCCTA	[A/T]	Leucine Rich Repeat family protein	4	4469116	A/T
110b	32973_565	LOC_Os04g08390	TGGAATGCAATGAACAAGGACGTTGTTTCTAGAGTTGGTTTGTCCTTCATGTCAGACTCC[T/G]GGGTGACCAAAACCCATCGATTTGGGGGAGTATCCAAATAATGACCAAAACCAGGCACTC	[T/G]	Leucine Rich Repeat family protein	4	4485388	A/C
111a	7111_609	LOC_Os04g10680	TGTTGCTGAGTAGGCTGATAAACAGAACACCTGAGACTTCCTTCAGGCAAGAGATTGGAC[A/G]ATGATTGATCATACTCATTAGGGCTTGTTCTCATCCGGGTATTCCTCAGAAATCTCTCAC	[A/G]	C3HC4 type domain containing protein	4	5800544	A/G
112a	32316_564	LOC_Os04g13220	AATGCTGCCTGATGTTTCATATGACAGCCAATAGTCACTAGCCATTTCAGTAACTTGCCA[T/C]ACAATTGCAAAAGCAAGCATGCCGACAACCCCCCACCAACCCCAAGCCTCTGTCATATAT	[T/C]	ABC transporter family protein	4	7320942	A/G
113a	10850_507	LOC_Os04g17650	AGCACTTCAGACAGACAATTTAGTGTTTCTTTGCACCTCTCCGCAGTGTCACCCCATCCC[T/C]TCTCTAACCCCCACTCCTGAAATCTGCAAGAACACATAATAGAGAAAACTTAAGCATGAT	[T/C]	sucrose synthase, putative, expressed	4	9657755	C/T
114a*#	1269_472	LOC_Os04g19750	GAGGGATCAGCGAGAGCACGTCGAGGTTCGGCGTGTTGCGAAGCAACGTGGAGACTGATA[A/G]GGCGGTTTCGTCATTGTCGAGGAGGCCCTTGAGAGCGAGCTGCCGGAGGTGGGGAAGATG	[A/G]	F-box domain and LRR containing protein	4	11025568	C/T
115b*	20678_311	LOC_Os04g19870	AGAGTTTACTTGGATGGAGCCAGTGTAGGGATCTTGCCCCAGATCGGTGGCCATTCATTC[T/C]AGCTAGGTCCATGTTTGGAAACGGTGGCGACAGTGGTCCCATAAGTTCTTCAGCTACTGC	[T/C]	serine/threonine-protein kinase SRPK1, putative, expressed	4	11073570	C/T
116b*	31029_552	LOC_Os04g21890	TGGAAGATCTCAACACCTTTGTTTGTGGCTTCAAATTGTTGAACGGCTGAAGGAGATTGA[A/G]AGAGACCTTTGGCACATCTCGGAGATGAAAGACAGATGGATTCATACCAGTACTGAGCTA	[A/G]	disease resistance protein RPM1	4	12386832	A/G
117a	19778_526	LOC_Os04g24840	ACAATAATAAACAAGCTCTGTTAAAAATATAATGCAATATCAAAAGAAACCCGACACCAC[A/T]TGTTTCCAACATCAGCTCTGAGTACTAACAAAATCATAATATTTAGTTCTGAACCCAAAA	[A/T]	glycosyltransferase	4	14297359	A/T
118a	23528_26	LOC_Os01g25610	TCAGGCAACTGCTGCTTTACTGAAGCTACATGGCTAATCTTGGTTTATTCAAACGAGACT[A/T]TTGGCATCCTTCCAGCTTGGCATTCAAAGGGAGTCTTGGTTTAATCAAATAGGCTTCCAA	[A/T]	40S ribosomal protein S4	4	14512393	A/T
119a	14064_512	LOC_Os04g29680	GCTCTTCTTGGTGGAGATGCATTGGCTTGCTGTTACCGCTGACTTTGAAGATCTGCTCTT[T/C]TTGGTAGAGGATGAAGGCTGCGCTGCAGGTGCCGGCCACGCTCGCCGATGTCTTGTTGAA	[T/C]	OsWAK38 - receptor-like protein kinase	4	17499172	A/G
120b*#	17253_517	LOC_Os04g30930	CTCTACTCTTTCGACATCGCCGCATTAATACCGGGTTACAACCAAGGATTTGAAGCCTCC[A/G]CAAGGAGGAAGGAAGTTCTGGAAGTGACTGGATTAACATAACTCTTGTAAACTCTAAGGA	[A/G]	NB-ARC domain containing protein	4	18318398	A/G
121b	1974_478	LOC_Os04g34410	GCCAGAGAATATACTTCTGGATGCATCTTATGTGCCTAAAATTGCAGATTTTGGAATGGC[A/G]AAGATTTTGGGGAGAGAATTTAGCCGTGCTATGACTACAATGAGAGGAACTTTTGGATAT	[A/G]	serine/threonine-protein kinase	4	20662628	AA
122a	214_597	LOC_Os04g38410	CATATGGTACATACACTGGGAAGAAAAATAAAAAAAAATAACTCCTTGATTAATTCCCCC[A/C]TTTGGTTCACGCACACCACCCAACCCAAAAGCGGCCACGAACACAACAAGATACATTTTG	[A/C]	chlorophyll A-B binding protein	4	22651984	G/T
123b*	38350_580	LOC_Os04g39460	ATCAAGGAGGTTAGGCTAATGGTTTCACGGAAGACAAGAAAACCGTTTTCAGATTCTCAT[T/C]CTCCCATACTAGCTTGTTCCACCATGTCTGTGTACACTGGAGTTCTTTCAGGCATCCTGC	[T/C]	NBS-LRR type disease resistance protein	4	23321702	A/G
124a*#	18281_519	LOC_Os04g39570	AAGAGAAAAGGCTGAAGCTAATTTAAGCATAGTCTAAGAGCAGCACTAATTGCAAAAATC[A/T]AACACTAAGAACAAGAACTGATCGTTATACTTATCATGGTAACATTAATTAATTAATTAA	[A/C]	OsWRKY35v2 – Super family of TFs having WRKY and zinc finger domains	4	23402025	A/C
125a	19239_622	LOC_Os04g39760	TTTTGCAGGGCCAGGCCTCGCCGACCACTGGGAAGCTGCACATGCTTGGTGGTGCCAACG[A/G]CAGCAATCCAATCAGATTTGAATCCCCTCGGATCGAAGAAGGATCTGGTGCATTTTCTTT	[A/G]	OsWRKY35v2 - Superfamily of TFs	4	23402025	A/G
126a*#	12995_618	LOC_Os04g40470	GCTTCGACTGGCGCGCGCCGCCGGGGCGCGAGGTGGACGTGGAGGAGGAGAACGGGCTGG[T/C]GGTGCACAAGAAGAACCCTCTCGTGCTCATCGCCACCAAGAGCAAGAGGAACACAGGTGG	[T/C]	cytochrome P450	4	23865950	C/T
127a	7612_408	LOC_Os04g40970	TCAACGGTTCCGTAGTTTTTTCTTGCGTTGCAATGCAGGTGTTTGTTCCAACTAACACAT[T/G]ATGGCTTTCGATCGATCCTAACGGTTTTGTTCGTGTACGTCGTCATTTGCAGCTGTCAAA	[T/G]	DEAD-box ATP-dependent RNA helicase	4	24127578	A/C
128b	6396_608	LOC_Os04g41380	AGGTTCCTCAAACATATGAACTATTCATGGACTGCCCTGCATGATTCATTCAGGAAACTC[C/G]ATGTTTTGGAGGCACATGAATGTGAAAATCTACAGCCCTGGCCTTCCTGCGGAAAAGGGT	[C/G]	Leucine Rich Repeat family protein	4	24357186	CC
129a	8753_504	LOC_Os04g42920	TAACCATTTAGAATATTCCTGATGGTGCCATTTGGGCTCCTCCACATTGACTTGAGTTTG[A/T]ACTCTTTAACTCTTGTTTCATCTGCATATAGGCATAAAGAGAAGAGGAAAATAAGACAAA	[A/T]	dehydrogenase	4	25204559	A/T
130a	32008_560	LOC_Os04g43750	TCGGTAGGAATTTTTAGTTCACTTTCCTGCCATGCCAAAGAGATAAGGCACTATACTCAT[A/C]TATCCAAACATGCCTAGGGTGCACTAGAAATGTGCCTTGAGTAGTGGTGGAAATGTCAAA	[A/C]	kinase	4	25717129	A/C
131a	15357_460	LOC_Os04g44110	TTGTGATTGCACGGTACCTCTCCTGCCCAGCAGTATCCCATATCTGAGCTTTGATGGTCT[T/G]CCCTTCTATCTGTATACATGATACCACACTAAATAAGAAAGACCAACATACCTAATATGG	[T/G]	hydrolase	4	25929676	G/T
132a	11823_509	LOC_Os04g46020	ACCATGAATCCTCTGAAAAGGCCTCATGACACCCACTTCCAAAGCTCCGTAGGTCAGCAG[T/C]TTCTGACCTGCATATACTGTTACTTATATTTGGAAAAAAAACCAATCCTATATATTCATT	[T/C]	GATA zinc finger domain containing protein	4	27078972	C/T
133b	22721_535	LOC_Os04g46300	GCAATCCAAGTGAATCTTCCATGAGGTTAGATGAATGCAATCGCAACTGCATGAGGTTAT[T/C]AAGGGAGCCAAACCAAGAAGGTAACTTACCTCTTACTAACATCCCCGCTAAGGCAAGTTT	[T/C]	disease resistance protein RPM1	4	27249370	AA
134a	21276_530	LOC_Os04g46670	GCCTGGTCATGCTCTCGTCGTCCAAGGTAGATCAGGCAGGCGTCACTGAAGCAGAACAAC[C/G]GTCATCTTCTTCCGCGAGTAAGGAACATAAGAGACTGATCACGTTCATGGAGCCGACGAC	[C/G]	ZOS4-09 - C2H2 zinc finger protein	4	27481016	C/G
135a	20625_529	LOC_Os04g47120	CTTACCATAACCAAAGTAGTCATACTTATTTAACACATAGTCAGGGCGGTTTTCTTCTTC[T/G]GTGTTTGCAGGAGCTGAAACCTCAGCCTGCAATATAATGCAGATGGAGAATTAATACTGA	[T/G]	acyl-CoA thioesterase 2	4	27799146	G/T
136a	31158_554	LOC_Os04g50060	GTCTGAGGAGGAGACTGTCAGAGAGATGTTTGACAAGGTGCTTCTGTGTAATGGCGAATG[T/C]GAGCTCCGGGCACCACTGCCAGCTGAAGCACGGAACTGCGGGGTGTACGTGAAAGGATCT	[T/C]	GRAS family transcription factor domain containing protein	4	29672948	A/G
137a	4481_24	LOC_Os04g50870	CAGCCGTGCCCTGCTTTGGGGTCCATAATATTGTAGTTGACTCAAAACGGTATTGCCGAT[C/G]AGAAGAAGTTTGGCGACGGCATTTTTCACTGTGTGTTCGTCGCCATTTCAGAATTTAATC	[C/G]	elongation factor Tu	4	29904915	C/G
138a	7831_500	LOC_Os04g51820	ATGCCAACAGAAATGAGAACAGCCAGAGAAGTTTACCTTCAATCAGCTTGGACATTGAAT[T/C]CAACAGTCCTGCAAACAATGGGGATCACAAAATTACGGAATGTGGCCAATCAGAAGAAAC	[T/C]	OsHKT1;1 - Na+ transporter	4	30541842	A/G
139a	2473_480	LOC_Os04g52725	TGTCCCTGAATTGGGATAGCATCCCTTAGGAACCATTGACTTAAACAAATTGAATGCCTC[T/C]GTTACCCTTTGTTCTCTGCAAAGACCAGCGATCAAAATATTGTAGACAACTGCATCTGCA	[T/C]	PPR repeat domain containing protein	4	31213704	A/G
140b	19217_522	LOC_Os04g53030	TTGTCTCTCAAACTTATCTGTGGGAAAACTGTCATGCTCAACTTCATCATAAGCAGAGGT[A/T]ATGATTGAAAGATGACGAATAGTTGAAGGAATCGAATTGGACTTCAAACCATCAATAGTG	[A/T]	NBS-LRR disease resistance protein	4	31392777	A/T
141b	30494_549	LOC_Os04g53030	TAGAAGTACTGAAAATTACAAAATGCAGAAAATTGACCAGTTTTCAAGTCTTGCAAGTTT[T/C]ACCACCCCACTGTGAGGAGAAGACATGGCTTCCAAACATGAATAAACTCAAAGTGCACAG	[T/C]	NBS-LRR disease resistance protein	4	31394883	A/G
142b	20018_527	LOC_Os04g53160	TCACTGTTCCTATCATTTGTGCAACCGAGCTTCTTCGAGTTGTTGCTAGCACCGCACAAC[C/G]GGTTACTTGATTACATTTCAATGGAGCTAACAGCTTATCCCATCCACTACTGTCCTGTCT	[C/G]	Serine threonine kinase	4	31471584	C/G
143b	14163_619	LOC_Os04g53496	AAGATGAAACCGATGGGCATCCATGCTATATTATTCATGACCTGCTACATAATTTAGCAG[T/C]GAAGGTTGCATCTCGTGAGTGTGTTAGTTTACATTATTCTAATGTGAGATCAGTGGAAAT	[T/C]	NBS-LRR disease resistance protein,	4	31669323	A/G
144b*#	45554_200	LOC_Os04g54780	ATATGCGAGGTCTGTTGATCTTGGCCGTCAAACATGTTTGAGCTCCCACCCAGCAGCGAG[A/C]CCGTGTTGGAGCTCTGAAAATTCACACAGGGAAACTCTGAACCTGTGTTGTTGTTGCTAC	[A/C]	NBS-LRR disease resistance protein	4	32384637	A/C
145a	20607_528	LOC_Os04g55940	GAGCGTTGCTGTTTCGAATAGTTGGAAATTCAAGTCCATCTTTTGCCCCATCATCCAACC[A/G]ATGACAACACAAAATGGAATCTGTATATGGAGAATAACATATGTAAAAAATAACAAAGAT	[A/G]	sodium/calcium exchanger protein	4	33130222	A/G
146a	12998_510	LOC_Os04g56990	CGGCGCGTCGCCTTCGGCGACGGCGACGGCGACGAGAGCATGGACGTCAAGGCTGTCCTC[A/G]ACGAGACCCAGGCTCTTCTTGGTGGTCTCTGGGTCGCCGACTACGTGCCGTGGCTCCGGT	[A/G]	Myb-like DNA-binding domain containing protein	4	33790370	A/G
147a*#	18839_520	LOC_Os04g58110	AACTGGCAGTTTCTTGTAACTCATGGTAATCATGTTCTCATCACCCTTGATCTCATAATC[A/G]GTGGTAACAGTGAGTTCTTGACCCTTTGTTAGCTTGATTGGCTTGCCATCCTTCAAAAAT	[A/G]	pyruvate kinase	4	34423665	C/T
148a	12166_617	LOC_Os04g58910	CTTCAATTGAGTAACCCAGTATCGAGACCAGGTTGCGGTGCCGTACCTTGGTTAGAATGG[T/C]AATCTCGGCTTGGAACTCATCCAAGGCCTTGTTGCTGATCACTGCAGCCTCCATCCTCTT	[T/C]	Protein kinase	4	34858443	A/G
149b	32190_561	LOC_Os04g59370	GGCCTAGTGTCATTTCTGCGCTGCTCTTCACTTTTCTGGCTTTGCAGTTTTCGCTCTAAT[A/T]AATTAATTGATTATTGGCATGGATGAGAAAACCAACCTGACATATATGCTAGTACTCTAG	[A/T]	thaumatin	4	35102749	A/T
150a	2396_479	LOC_Os05g02530	GGACAAGGCAAGGCAGAAGCTTGAACTACAAAAGGGTAAAGATTTCCTGGAAACATTCAA[A/G]TCATCCAAGAATGCACAATTCAGGGATGGCAAACATAATGGTAAGAATATTTTTTCCACC	[A/G]	glutathione S-transferase	5	880595	C/T
151b	4082_484	LOC_Os05g04460	CCAAATGTGCCTTGGATATTTGTAAAAACATGGGTTTGATCATTAGGAATCAGTCTTGAT[A/G]CCCCAAAATCTGATACCTTAGCGGTGTAGTTGGCATCCAAAAGTATATTCGAAGATTTCA	[A/G]	OsWAK receptor-like protein kinase	5	2057572	C/T
152a	60021_183	LOC_Os05g04820	CTGTAAACGTATCTCTGAAGAAACATTGTGCTTCCTAAGCTTTCAACTCTCAATTTTCAT[C/G]TGGTGCTCTGTTCCCTGCATGCTGGAACATGGTTCCTAGATATTCTCAAAAGACAAGGAC	[C/G]	MYB family transcription factor	5	2313378	C/G
153a	48306_197	LOC_Os05g05170	TTATTCTGAGAAGGTTGCAAAGATTACAGTCCTCAACAATATGCCGGTAAAAACAGGGAT[A/C]TGGTGAAAAAACAACCATACAAGGCTGTCATGACAAGGCTCTAGTATGCGCCTTGCAATG	[A/C]	F-box domain and LRR containing protein	5	2520807	A/C
154a	66238_2	LOC_Os05g05270	ACCAGGGATGCTAAATAATTCTGCATCATTACCAGAGTCCCCACAAACAAGAGTATTGTT[T/G]GGTGGTTTTCCACAGGAGCTTAACTTCTTAAGCAAATATGCAAGTGCTTGACCCTTCCCA	[T/G]	sucrose-phosphatase	5	2595574	A/C
155a*	43393_14	LOC_Os05g05280	CACTGGCTTAGAACGAACGGCTCATGCCAAAACAGGCACTCGGATCCGAACGCGATGTTA[T/C]CAAGGCAAGGAACGTAGCCGAACCGCACCTACACGCGCCGAAGCTTGGGCACCCGGATCA	[T/C]	zinc finger family protein	5	2603838	C/T
156a	70894_15	LOC_Os05g11070	AGCTTGCTATTGGCTACAGTGCATACATACACATCCCTAGCTATCTACCCAGTACACGCA[T/C]ACGTACATGCACGTATTGTACGTACAGCTTAATTAATTAATTAATTAAATTAGACGTTGA	[T/C]	helix-loop-helix DNA-binding domain containing protein	5	6206734	C/T
157a	53373_300	LOC_Os05g11414	TTTGCACAAGTCGGAACAATTGCTTCAGGTACAACCTTTTCAAGAAGAACCAAAACTTGT[A/G]ATCACATCATTTTTTGCATTCAACAAGTCAAATAATTTTGAGGTTCCAAGAACAGTGGTC	[A/G]	OsMADS58 - MADS-box family gene with MIKCc type-box	5	6457937	C/T
158a	31290_22	LOC_Os05g11620	ATAGGCAAACTTTGCCAGCTTTCTTAATGGGGAAACCCAACTGTTTATATTGTTTTCTGG[T/G]AGTCCCTAATTTGATAGACCTATGTGTAGGTCCCATGCACAGCACATATGCATTGCTCAG	[T/G]	WRKY transcription factor	5	6582176	G/T
159a	30756_120	LOC_Os05g12150	GGTTATTCATTTTGTCGGAAACATACCCCGTATCCGCTGAATGACCCGTAAAATTTCTTC[A/G]CGACAGGCATGCTGTCGTCGTACTTTCCCCGGTACTTGTCGGCGAAATCAAACAGCTGGG	[A/G]	endoglucanase	5	6944448	C/T
160b	5930_607	LOC_Os05g12570	AATCATCCAAATACCTAATCCCAATATCTTCAGGACGCGTCCTCTCTCCGGATACAAGTT[T/C]CACAAGGCTCTCTGCCACCCAAATGTCAACGATCTCATCTCATTCAAAGCTATAATCTTT	[T/C]	NB-ARC domain containing protein	5	7211669	A/G
161a	40044_378	LOC_Os05g13670	CCCACGTGCATCTGGTTTCACTCCCATTTCAGTCATCTCGGCCCAAACTTGCAAAGCCTC[A/G]TCCACTTTCTTTGCTTGAAAAAGTGACCTAGTGACTATGGCAAATGTATAAACATCGGGA	[A/G]	pentatricopeptide containing protein	5	7572139	A/G
162a	34235_133	LOC_Os05g15160	TTCTTGGACCAAATTTATCACACTTACGATCACTGCTGGTGGAATGCACACAATAAGGGC[A/G]ATTATTGAGATATAAGCATACACATTGGTGCTATCCATATCAGTCTGCAACAGTGAAAAT	[A/G]	phosphate/phosphate translocator	5	8600497	A/G
163b*	14627_82	LOC_Os05g23250	TATTATTAGCTTTGCTCCATGTATTTGGCATGGTAGCGTCCATGACAAGGAATTCATCAG[A/G]AGCAATTATTGTTGCGAGATCATGCACTAAATCATGCATGGTGAGCTTGCGTGGAGCTTT	[A/G]	Leucine Rich Repeat family protein	5	13220097	A/G
164a	64755_196	LOC_Os05g26820	GCACAAACAGGTGAAATTCCTTGCAGCTGCAGGTTCGAACCTGCAGCTAATTACATGGAA[A/G]CAGCTATACCGCAGCTGAAATTACATGCACAGATTATGCCGTCACCTGACCAAAAAGAAG	[A/G]	calcium/calmodulin depedent protein kinases	5	15501384	A/G
165b	40409_583	LOC_Os05g34220	TAGTACGGGAAGAATACTATCGCCATAAAGTTCTTTGTCCAAGACATTCATCCAGGTCTT[A/T]GTGCTCTTTGTAGCTCCAAGCAGCCCCCCAAGCATCTTGGCAGCCAATGGCAATCCTTTG	[A/T]	disease resistance protein RGA3	5	20196134	A/T
166a	60710_187	LOC_Os05g34320	TGCTAGAATCTGGTCTGGCTTTATTGAAAGGAAGAAACTGTATACCCCTTGGTATACGAA[T/C]AGGTACCTTTTGAGCATTTCCTGATATGCCAGCAAGGTTTTTAAGGATGGAATGATGTTT	[T/C]	zinc finger C-x8-C-x5-C-x3-H type family protein	5	20253193	A/G
167b*	56726_174	LOC_Os05g35190	TACCTATGCCCGAAGCATGCATCAGTATTACTGACAGTACCAAACTCAACACAACGTATA[T/C]CATCCCCCCATTCCTATCTCTCAGTCTGTCAGCACCAGAGAACCTGAAAACATGAAACAA	[T/C]	Serine/threonine-protein kinase	5	20831857	A/G
168a	31829_558	LOC_Os05g38140	TGTAAGGCACTTTTTTTTTGAACGAACCAGTCAGTGTAAGGCACTTTACATGCTGTTTCA[A/G]TTCACTCTTGAATTTTGCCGTCGCACTTGGGAGCATTGAGAGTTTATTAGTCGGGGCCGG	[A/G]	basic helix-loop-helix DND-binding domain containing protein,	5	22308913	C/T
169a	51551_19	LOC_Os05g38150	CAGGAGAGTTGATAAACAGAACCAGAGGCCTGAATTACCCACTCCCACTGTGGACAGCAG[T/G]AGCAGCAGCTGCTATTGACAATTGAGGAGCAGAAGCCCCTCTCATTTGATGTACTGGGAC	[T/G]	amino acid kinase	5	22318144	G/T
170a	57827_39	LOC_Os05g44760	GGCACTGGCACAAACGCAGCCTACGTGGAGCATGCAAATGCAATTCCAAAATGGACTGGA[T/C]TACTACCTAGATCAGGAAATATGGTTAGTGACTGATTTCGTTATACTTGTAGCATTAAAT	[T/C]	hexokinase	5	25954891	C/T
171a	58821_179	LOC_Os05g44810	TAACTCCGTGTTTTTCCGCGTTCTCTTTCGTTCTCGCTTAGACCTCAGCTTACGCTTCGG[C/G]CTGGTTTGGTGCTTTTCTCCAGCCTAAGTTGAGTGTAGAACTAAACTTTTTAAGGAGTTG	[C/G]	Auxin-responsive Aux/IAA gene family member	5	25992948	C/G
172a	39709_205	LOC_Os05g45210	GATTTTTAAGTTTGAAATGTCAAGATGCAGTATACAGATCAACTCCAGTTTCTGCCAACT[T/G]AAGAGCATGCAGGAAACCTTGACAGAGAGCTCGTGTCCTGAAGGTAGCTAAATCATGGTC	[T/G]	histone deacetylase	5	26183166	AA
173a	6370_492	LOC_Os05g45490	TTTCAACCTACAGGAGATAGGCAAGAAAATTACTAGGAAATTGAGTGGATGCCCATTAGC[A/C]GCAAAGATCATGGGTGGGCTGTTGAACAACTCTCTGGATAGCATATACTGGAACAGAATG	[A/C]	hydrolase	5	26317604	G/T
174a	41005_387	LOC_Os05g47490	TTAAAAGGTGAGAGTGAAAAATAATCATTTTTTTGTAGTTTGGGGTGAAATAGTTTGAAC[A/G]AAAAGTTCAAAGGGCTAAAGCTGGACTTTAACCCTTATTGAAATATGGATATGATAGTAT	[A/G]	MDR-like ABC transporter	5	27140975	C/T
175a	41439_211	LOC_Os05g48070	ATAATTAAGTCATTAATGACTTAGCTTAGTTGACACTCTGCAGGTAGAGCCACTAGGCAA[T/G]AGGGAAGACAAATTCAGAAGACAAGAGCCCCAAACTGAACAAAAAGGCAAAGCTACAGGA	[T/G]	ethylene-responsive transcription factor	5	27498180	G/T
176a	9821_235	LOC_Os05g48750	TCTTCTTTAACACTTTCTTGCCTCTTTTCCTGTTTGTGCTCAAAGCATTAAGAATTTCTG[A/C]ATCCTCGTCGTTCGAAAGAATTCTAGCAGCATCAGGTTTGTCCAGCAGTTGCTTGGCCAC	[A/C]	neutral/alkaline invertase	5	27876628	GG
177a	8760_614	LOC_Os05g49760	TCCCTTCTGATGTAGCCTGAAATGTCTAGTGACAGTCCCATGAGCTGCCTCAGCTTCTAA[T/C]GTTTTCCCATCAGAAGATAACTGCAGAATAAAGCATGTTTACTTAGGGACCAATAAAACA	[T/C]	dof zinc finger domain containing protein	5	28485009	A/G
178a	17880_92	LOC_Os05g49880	AACTTCAGTCCCACCATCCTGTGTTCTCTTGGTAAGAGCCTTGATGTCTTCATCAGACAA[T/C]GCATTAGTTGCAGGAGTTGCCTACCCAAATAAAGAGTTCCTTCAGTTGGATTGTTAAGTT	[T/C]	lactate/malate dehydrogenase	5	28558770	A/G
179a	4232_54	LOC_Os05g51790	GATATCCAGAGTTACTTGGACAATTACTCTGACTCCGACATGTGGCATTTGATTGTACAC[A/G]GTGTTGCTAGAGTGATATCCAATGTGCTGGAAGATGTAAACCGCAAATATATGAAGAATC	[A/G]	UTP-glucose-1-phosphate	5	29678088	A/G
180a	38597_141	LOC_Os06g02980	TTAACGGCGGTTCTGTGGAGCGGTTTTGCCAGAATAGTTAATAATGAGATCATCATTTTA[T/G]GAAATGATGCGGAACTGGGTAGTGACATTGATCCGGAAGAAGCTCAACAGGCACTTGAAA	[T/G]	ATP synthase	6	1095463	CC
181a	27916_390	LOC_Os06g03600	ATACAATCTTTTGGCCATGTTGCATTCCCTTCTCAACATGAACCTCCAAGACCTTCTTCT[C/G]CTGGACTACTTTGTTTCCCTTACAACTCGGGCATTTATCCTTGTCACTTATCATCTCACC	[C/G]	transcriptional corepressor SEUSS	6	1393538	C/G
182a	60943_189	LOC_Os06g05520	TATATTCTTGCAGAATCATCCTTTCATCAAGAAGTTTGAGGATAAGGATTTAGACCTGCG[T/C]ATTCTTGTCGAGAGCCTTGAACCTCCAATGAATATATCCGAGTAACTTGTCATTGGGAGG	[T/C]	MAP kinase	6	2501777	A/G
183a	5793_489	LOC_Os06g06440	GGACAAAAGCAACGGATTCAAATAGCAAGAGCAGTTTACAAGGATGCTGATGTCTACCTG[T/C]TTGATGATCCTTTCAGTGCTGTAGACCCTCAAACTGGGAGGCATCTATACAAGGTCCTTT	[T/C]	ABC transporter, ATP-binding protein	6	3008251	A/G
184a	43979_368	LOC_Os06g08380	AGGGCAACTTGTGCAATTATAGCCTCCAATAAAATTTTGACATCTCCCATTGCAGTAGTT[T/C]GGTAGCAAGCACTCATTGACATCTTCAAACAAAAGAAAAAGTCAGCATGCACTTCTCGAA	[T/C]	1,3-beta-glucan synthase component domain containing protein	6	4082812	C/T
185a	42580_589	LOC_Os06g09860	CGGGAAAACCAATGGCGATCGGCGACCGGGACGACCATCCGTTTATCTGTACCTTGAAGG[T/C]GACCCGTGCGCACGACGCTCGCCGCCGCTTCCTGTACTGTCTTTACCCAATCCTGCACCG	[T/C]	cytochrome P450	6	5017116	A/G
186a	25124_110	LOC_Os06g10600	CCGCCCGGGCGGCAGGTCGCTGGGGCTCAGGACCATGGTGTTCATCAGCTCGCTGTCGAT[T/C]TGGGAGTAGACCATGAACGAGCCCGACGCGTCGTACCCGTTGTTCTGCAGGATCATGGTC	[T/C]	homeobox and START domains containing protein	6	5501412	C/T
187a	41697_449	LOC_Os06g11860	TGCTTCGTGCTGTCAGACTTCTGCTGCTGCTGCTGCATCAATAAATTTTCCTGGATCTCT[A/T]CTGCTCAGCTTCGTCTTCGTGCCTTTTTTCTTGCTGCAAACTGAAACTCTGCCTGAGCAG	[A/T]	ethylene-responsive transcription factor	6	6305028	A/T
188a	2044_50	LOC_Os06g23290	CTTCTAAACAATTTATAGTTTGAAGACTGCACATTTGATTGGCTTTACTGGCCCCAAGCA[T/C]GCCAGCCTTTCAATGTTGAAACCCTGGACTACATAAAGTCACTTGACGAGGAAGAGGATA	[T/C]	phosphatidylinositol 3- and 4-kinase family	6	13603027	C/T
189a	47509_221	LOC_Os06g23780	ATCATAGATTCTGGAAGTCATAAAAATAGAGCTGAGGATATTGGATTAAAGTATTTGGAC[A/G]AACTAGAAGGTAATGGTTTTCTTGTGAAGAAAGTTGATGATAGGACCGGGAGGCAATATT	[A/G]	glutaryl-CoA dehydrogenase	6	13891472	C/T
190a	6077_491	LOC_Os06g24594	ATGGTGCCAGATTCTGGAACCAAAGGTAAAAGATCGTCAAGAACAAGCAAGAGGAGGAAC[T/C]AGTAGCTGCATCTGTTGTACATGTAACAAGCAATTGCTTGGCTAATCTGTGCCAACCAGG	[T/C]	transcription factor	6	14427731	C/T
191a	62415_201	LOC_Os06g29380	ACCTTATCATGAAGCGATTCTCTCATCCTCTTCAGGGCTTCTGTCTCGCCGCCTCGGAAC[A/G]GCGAAAGATCCTCCTATATGTTTGATTGGCCATCCAATTAAGAAAATCTCCAACATGATC	[A/G]	phospholipid-transporting ATPase	6	16798778	A/G
192a	55808_335	LOC_Os06g31390	GCACGCCCCGACCCTGCCGTCGCCGCTCCTCTCTCGCTGCTCCTCTTCTGGGTGTCCATC[A/G]GCCGACCCTGCCATGGAACCGCCCATGAGCTGGACCACCGTGGAACCACACACGAGCAGC	[A/G]	cytochrome P450	6	18270632	CC
193a	17452_297	LOC_Os06g34070	CTTGAACATGCTCGATGAGCCGGCCGATGGGTATGGCCCCCAGAGCGGCTGCGTCCGTCG[A/G]TACAACACATTCTCATGGGTGCACAATGCACATCTCAAGCGCATGCTTGAGAAGCTCCGG	[A/G]	GDSL-like lipase/acylhydrolase	6	19841474	A/G
194a	11249_72	LOC_Os06g35160	GACACGAAGCGCATCCTCTCGCCACGCTCCTGGAACAGCCCGGACATGTCGAAGCTCGGC[A/G]ACGATGCAATGATGTCGAACCCGTTTAGGATCTTGGGCCGCGGCATGCGCGGACACAGTC	[A/G]	calcium/calmodulin depedent protein kinases	6	20491197	A/G
195a*	39575_241	LOC_Os06g36270	CGATCTCACCCGGGATCTCACCACGGAGGTGGTTGGAGTCCAGGCTAAGGCTCTCGAGCT[T/C]GCTACATCCTATCGCCAACGCCGGTGGGATGCCCCCTTCTAGCGAGTTGCCAGAAAGGTT	[T/C]	Receptor-like protein kinase	6	21254314	C/T
196a	23583_537	LOC_Os06g36680	CGAGAACCCAAACGACTCGATGACGGGGAGGTAAGCCTTGATGTTGTACAGCGGGGTACC[A/G]GGCCTCTGCATCTCCTCGAACACATGGCCTCTCTTCTGGTTCAGAACGCCATAGATACCG	[A/G]	elogation factor	6	21565580	C/T
197a*#	31155_272	LOC_Os06g37440	ACGTTTCCTTTCAGGTCCCTATTCTAGAGACTCCTGATGGTCCTGTTTTTGAAAGCAATG[T/C]GATTGCACGATATGGTAAGTGATACATAGCAAGGATTCCGTTCTTTTAATCCTTTTCTCT	[T/C]	elongation factor	6	22138129	C/T
198b*	7511_497	LOC_Os06g37820	AAAAGTAGTAATAAAAGGTAAAGTACATGAACCTGATTTTCCTGTAATCATTAGCCACCC[A/T]TTTCATCTTGGACCAGATAGTATTGATTCTTGAGGTGGAGCCGAATATGTAGATGGGTTG	[A/T]	Leucine Rich Repeat family	6	22386249	A/T
199b	18926_100	LOC_Os06g38340	CCTTATGTTGAATGAAAAGTATCCTAGAGTTTCATACCACGAACTATTTGAAGCTACAGA[T/C]GGTTTTGCACCTGCAAATCTAATAGGAGCTGGAAAATATGGATCAGTGTACAGAGGAAAT	[T/C]	receptor-like protein kinase	6	22713605	A/G
200b	69334_12	LOC_Os06g39360	AAATGAAATAAGGGCACTTCGCGTTCTCTTCATATTTATGAATTCCCCACATTCCTTGCC[T/C]GATAACTTTTCGAAACTTGTCCACCTCCGCTACCTAAAAATTGGATCACCGTGGGGGTTC	[T/C]	NBS-LRR disease resistance protein	6	23360598	C/T
201a	43033_255	LOC_Os06g40360	CATGCACTAGCCAAAAACATGACTAGCACAGCAATTGACTGGTTGCGCTACCTCTAAGGA[T/C]GTATATCTGCATCTGGAGGTGCCTCACCCAAGCACAGGTGACACCCTCCAGCAATGAACC	[T/C]	F-box domain and LRR containing protein	6	24032930	C/T
202a	41865_282	LOC_Os06g40650	GCGAACTAAGAGCAGGAAAGCTGATTAAGAGCCAATTTATAGGGACACTGAGATGGTATG[T/C]TGATCAAAGCCAAGTCACAGTAAACGCAGCAATGTAATGTAACAGGGGGGCATATGTCAA	[T/C]	40S ribosomal protein S24	6	24232671	A/G
203a	15423_84	LOC_Os06g40940	ATATTAAAACATCGTGTCGTTATAATCATTTTTAGGTGAACTTCACTGCTGAATCCCTCG[T/C]ATCAGAGGTGTCAAGCTCAATTCCGAGTAGCCTTGTGCGCAAGAGCCCCTACTTAACACA	[T/C]	glycine dehydrogenase	6	24404908	C/T
204a*	33765_567	LOC_Os06g43420	CTCAGTGCGAGGAGCATCAGGGTGATTCCCTTGTCAACGTCCTTCTCAGGATCAGAGATC[A/G]GGGCGACCTCGAATTCCCCTTCGGCACAACGAACATCAAGGCAATTATACTGGTAATAAT	[A/G]	cytochrome P450	6	26097854	C/T
205a	61131_253	LOC_Os06g43630	CCTCCGGGAGCGCGGCCACTTCTCCCCGGCGCGCTACTTCGTCGAGGAGGTCATCACCGG[C/G]TACGACGAGACCGACCTCTACAAGACATGGCTCCGCGTGCGTGGCTCCCCCCTCCCTCCC	[C/G]	sucrose-phosphate synthase	6	26249272	GG
206a	2667_481	LOC_Os06g44010	TGCAAGGAAGCAAGTAGAGCGCAGCCGTACTGACCCAAACATGCTCGTCATCACCTACAC[A/C]TCGGAGCACAACCACCCATGGCCGACCCAGCGCAACGCCCTCGCCGGCTCAACCCGGTCT	[A/C]	OsWRKY28 - Superfamily of TFs having WRKY and zinc finger domains	6	26510702	G/T
207b	4693_233	LOC_Os06g47700	ATTGCAGCGGTGCAAAAGCATAGGGCTGCATAGCTTCGGGTTCCCAGCAAAACTGGAAGT[A/T]GGAAATGTGCTGAACTGGCCTATAGTTGGTACAGGCCCTTCAAGGTCATTGTAAGAAATG	[A/T]	serine/threonine-protein kinase	6	28869892	A/T
208a	25546_370	LOC_Os06g49040	AAACCGGTTATTTGCCTTTCCTGCCACAACCTCCTAAATGTGAGCAGCAGCAGAATTCAG[T/C]TGGGCAATCATCCAGCTCTCTGATGCTCCTTGATGCTGATCTCAGAAATAGTGGTCATGC	[T/C]	Myb-like DNA-binding domain containing protein	6	29723785	A/G
209a	26656_308	LOC_Os07g02060	AATGGATTACATATATTACTTTACTGAATGCTCTTGTGTACAATTTGACATTGTCAAACT[A/C]ATAAAGAATTCTCTACTCTTCTGATTGCAGAGTTCTAACCTATATACTTACGAGCTCAGC	[A/C]	OsWRKY29 - Superfamily of TFs having WRKY and zinc finger domains	7	633192	AA
210a	8275_25	LOC_Os07g02884	TTTAGCTTCTAATGCTGACTACCCCTGGTTGCTACTACATAGAAAGGAAATGCCAAAGTG[C/G]CCTCTGATCAACCCCTCCTATGATGATGCCTCTTCCTGCGTGGTGGTTTCTGAAGCATGG	[C/G]	ATP-dependent RNA helicase	7	1023205	C/G
211b	17466_90	LOC_Os07g03990	TTGATAACTACTTCATTCATTGGAACTCTGTCATCAGGTGCATCTCTTGAGCAAAGCAAG[T/C]CCAACTCAATTATGGATGCTAGACAGATATTCAAGATGATTGAATCCTCAGATAGCTTAC	[T/C]	leucine-rich repeat family protein	7	1682187	C/T
212a	26430_412	LOC_Os07g04750	GGCAAATGATAGCAGGGGCATGCTTAAATTTACCTTGAGATAGTCCTTGTAGAACCTGTC[T/C]GGGAACCACATCTTCTTGTACATGGAGATGGAAAGCAGCTGCTTGAGGCCCTTGAGCGTC	[T/C]	OsFBX214 - F-box domain containing protein	7	2111116	A/G
213b*	2267_51	LOC_Os07g06820	GTTACTGATGGAGTTGGCATTTCTTCTGCGGCAGGTTGGTTCGCAAGTGGTGTGGATAAC[A/T]AACCAGAGATCGGAAGAAACAAATGATGTTACATATAGCTTGGAGCATAAGATGTTGAGC	[A/T]	serine/threonine-protein kinase	7	3323897	A/T
214a	61157_354	LOC_Os07g07250	TAACATGCTAATGCAGATCCACCAAACAAAGAAAAAGTGGGGAATCATCTAATCATTTAT[A/T]TGCAAAATTATTTTCTTCCACGGCATGAATGATCCAAATCTGGACTGCCACAAAGAGAGA	[A/T]	eukaryotic translation initiation factor	7	3594829	A/T
215a	6709_459	LOC_Os07g07560	AAAAGGACAAAAGGTTAATGGATCATACTCCACATAGAACAACATAAACATCAGAAGGGA[T/G]AGATTGTGTGAAATTCTTACTGGTAAACCTGCCACTCGTATGGAGGGCCATAGTTACATC	[T/G]	casein kinase	7	3773324	G/T
216a	44687_298	LOC_Os07g07770	CTTGAAGTAGAAAAACCTTCAACCTTTCATCAGCTCTAGTCCCATCTTATTATTCAGTTT[A/T]ATCATGGTGAAATTGCACCACGATGCATGTAATGTTGTCAGCGCTGCCTCGAGAATAGGC	[A/T]	ribosomal protein S13p/S18e	7	3895682	AA
217 a	43200_147	LOC_Os07g08040	CGTTTTTTTTTTTTTTTTTGTTGTTTGCCCCTTCATCGATGTACATATATACTTTATCGG[A/G]TTCACCCGTTCATGTATTGTTACCGTGCCCCCTCAGTGAAAATTTGCAGTACATTTGTCG	[A/G]	sucrose-phosphatase	7	4075071	C/T
218a	63550_238	LOC_Os07g08140	CCGCCGCCACCGCCGCGTCCCGGTCCTCTTCGACGAGCTCTCCAAGGAGTTCTCCATCAC[A/C]CCTGACGCCTCCTCCTACGGCATCCTGGTCAAGGCATACTGCATGCTGAGCAAAGACGCC	[A/C]	heat stress transcription factor	7	4138661	G/T
219a	61900_191	LOC_Os07g09040	GATGGCTACAATTTGTTTAACCAATTTGATGTTGTGCAAGATTTTTCTGATCATTACTAT[A/G]CAAAGAATTCACCAGGGAAGGTAAGCTGTGCCGCTTTATGAACTCTATTTCTATCACTAG	[A/G]	ubiquitin conjugating enzyme	7	4720768	C/T
220a	11442_206	LOC_Os07g09450	CAACAATATAGAAGGAAAAATACCTGAAGGAATAGGGAACTTGATCAACTTAAAATTGCT[T/C]TATATGGATATTAACCGTTTAGAGGGAATTATTCCAGCTTCTCTTGGCAAACTCAAGATG	[T/C]	heat shock protein	7	4980436	C/T
221a	60303_185	LOC_Os07g11060	CAGGGGTACTCTCTCAGGAACCTCAAACCTGTCAGTCAATAGACTGCGGTACCGAGACTT[T/C]GCCCTTGCAGACTCTGTGGACTGCATGTAGCTGGGGAGAGCTGGTGTGCTTGTTAGGCTC	[T/C]	calmodulin-binding motif family protein	7	6114392	A/G
222b	44358_223	LOC_Os07g12680	CAGCAAGCTAATCGATAGAAGTGTCGGCCTATTCAGGAAGGCCAAGGCTCGCCATGGGAT[T/C]GCCTCTGAGATCATGGACATCAAGAGCCGCGTCGTCGAGGTTCACGAGCGTCGCCGCAGG	[T/C]	LZ-NBS-LRR class RGA	7	7244022	C/T
223a	31715_203	LOC_Os07g12900	ACCACCACGCCGTCGGCGGCGAGCATCGCCTCGATGGCCTCGTCACGGAGCGCTTCACAA[T/C]CCGGAGCGTTGTAGAAACCGGGGACCGTGCCCTTCGTCACCGTCACACGTACCGGCATCC	[T/C]	cadmium/zinc-transporting ATPase	7	7408558	CC
224a	16846_228	LOC_Os07g13540	TCCGCTGAAAAAATCACTAAAGAAATACCACATCTAGAAGAACATTTACTCCGCAATTTG[A/G]ACAGAAATGGAGTTGTGAAGTTGGGGTCCTGGGTAGAAACAGGCGATATTTTAGTAGGTA	[A/G]	pentatricopeptide repeat domain	7	7756713	CC
225a	40357_143	LOC_Os07g23710	TATCTGAACCAGCAATCCTCCTTATGATTACTACTGGGCTGTACAGCCTCAGTGATTCCA[A/T]GAGAACCATGTTAACCTGAAGGCCAAATGATAAATTCTCATGCAAAATGAGGGCAAAAAC	[A/T]	cytochrome P450	7	13383137	AA
226a	40682_290	LOC_Os07g26490	GATGCAGAAGCACTAATGCCATTTTCTAACATGCCAGGCGGTACTTAAAATGTTAAATGA[A/G]ATTGGAAGTGTGGAGAATATTCCAGATTTCATCGAGGGAGTGAAAAACAGGTAATATATA	[A/G]	citrate synthase	7	15241521	C/T
227a	60489_245	LOC_Os07g26910	AACCCATAAGCTCGATCTGGCCTTCCGCTTCTTCCGATCACATTTCATCAGAAGAGCAGC[A/G]ATACATAACATTACCCTGCAGATAAGCTCAAGAAAAACGAAAGGGAAGGGAAAGGGGCAA	[A/G]	dehydration-responsive element-binding protein	7	15589934	A/G
228b	48048_303	LOC_Os07g28300	GGAAGAATACCTTCAGGGAACCAGCTTCAGGCTCTTGCTAATCCAGCGTACATCTACATT[A/G]GCAATGCTGGACTTTGTGGCCCTCCTCTGCAAAAAAATTGTTCATCCGAAAAGAACAGAA	[A/G]	leucine rich repeat protein	7	16530653	C/T
229a	8528_65	LOC_Os07g28470	ATTAATTATTGGAACAAATGCTAATAGTTTCGTCTTAATTGTTCAAAATTAGTAATCTAT[A/C]TTAACCAGTCAACCATCCCAGCTCTGTACTACATCTGTTACATCTGATAGTGTTATAGTG	[A/C]	transcription factor S-II, central domain containing protein	7	16659310	G/T
230b	37962_343	LOC_Os07g28570	CAGTTAGGGAGACTTGATGTTTCATCGAATGAAATTGAAGGACACATTCCACCAGAAATT[T/G]GTAACGTAGTGTCTCTATTCAATTTGAGCCTTGCAAACAACATGCTCCAGGGAACCATAC	[T/G]	Serine/threonine-protein kinase	7	16722532	G/T
231a	6494_393	LOC_Os07g29600	TACCTTCGTGGAACAGCATCGGCGGCGGCGGCTGCTCGAGAGAGGTGGCTTCCGGCGAGA[A/T]GAGACCGAATCCTAGGGAAGCCTTGCCGCCACCCGCGCCGCCGGTTGCGGTGTGCGCACC	[A/T]	zinc finger, C3HC4 type, domain containing protein	7	17399102	A/T
232b	36276_439	LOC_Os07g31800	GAGAGACGACTGTTCTGGTCTGTCAAATCTGATATGCACTATTCTATTACCAGTAGAACC[A/G]ACTGCAAGGGTAGTGAGCATAGTGATAATGTTCTTCCATTCAGTTCTGCTAACTTCACCA	[A/G]	NB-ARC domain containing protein	7	18903542	C/T
233a	40810_586	LOC_Os07g31990	TATTTATTCTCATCAGTAGTCTCTTGGGCTAAATGCACTCACTTTGAACTCCACAAAAGC[C/G]ATCACCAATTCCTTCCCACCAAATTTTCACTTCTTTAGACCGAGGAAGGTTAAGACGAAT	[C/G]	aldehyde dehydrogenase	7	19026524	C/G
234a	23941_367	LOC_Os07g38120	CTTGGTGTCGGTCTTCGGGAATCTAAACGAGCTGCTTCCGTCGCACATCGTGCTAGAGGT[C/G]CTCAAGAGGAAGTATGGCCCTGAGGGCGGCATCTGGAGCATCCGCGTCATGCTCTACACC	[C/G]	calcium/calmodulin depedent protein kinases	7	22861275	C/G
235a	45347_277	LOC_Os07g38540	TGCCAGACCTGCCACTTCCAATCCAATTCTGCTCGCAGAGCCCAGAAAGAATGTCATTTG[A/C]GGTGAAATGCAATACGTGGAAGGGTGTTAACTTCCATGACAAGTGATCTTGTAGATGCTT	[A/C]	40S ribosomal protein S13	7	23152276	G/T
236a	40642_426	LOC_Os07g43710	GAACATCAATGCACTGCTCTGGCACCTGAGCACTCTTGCCTGTACTAGATGGCATAGCAA[A/G]CAATAATGCTGACTGATCTTTCGAACCACAAGGGTGTTGCTCAGGAGCACAACTACTGAG	[A/G]	CSLA7 - cellulose synthase-like family A	7	26157443	A/G
237a	49958_165	LOC_Os07g44090	ACGACTTGTCGAGCTTCGCATCCAGCAGCGCGCTGCTGCACTGGGCGTCTTCCCCGGCGA[A/T]GAAGTTGTACGAGACCGACAGGTTCGTCAACGCCGGCAGCCCGCAGACGTCGCCCGGCAC	[A/T]	Myb-related protein	7	26355029	A/T
238a	9406_66	LOC_Os07g46280	GATTTCAGGACCCTCAGGAGGTACCCCAAGATGTCGGCCTACTGGTTCAGGGACCTTGTC[A/C]GCAGCAAAAACTGAGCTGGGCTTTCAACCTTGATATAACCACCTTTTCGTTTGCAAAAAT	[A/C]	beta-mannosidase/glucosidase/exoglucanase	7	27614617	G/T
239a	32269_562	LOC_Os07g47030	ACAAACCACTTAAAAGGTTAGCATGAGACATGTCCTAATTTACATCATCATGACAACCAA[T/G]GCTACAATGTTCCTACTACTCCCGAAAGTATAGTTTAGTACCCTGTAAAGTGGCTGCAGT	[T/G]	heat stress transcription factor	7	28108385	A/C
240a	68975_6	LOC_Os07g47530	TCTTGACAAGAGGCCATCCCAGTGTGTCATGAACTCATTTTTTATCTTCCTCATTGCCTC[A/G]TGCTCTCCAGCTCTGTTCCGCTGACCAAGCATGCTGTCGACCTCATCGACAAAAATGATC	[A/G]	AAA-type ATPase family protein	7	28422812	C/T
241a	35841_436	LOC_Os07g48300	CCTCATAACAGTTCTTCGTCTATCACCAGCAAGATCAGGATTATTCTCACGCAGGATATT[A/G]AATACTCTGCCAAGCAGCTGTCACCAAATAGATTGAAAGGGTTCATTAACAGAAACACAA	[A/G]	eukaryotic translation initiation factor 2	7	28861944	C/T
242a	7121_352	LOC_Os08g02340	GGGGACGGTGATGCTGCTGGGGAACTGCCTGTGCTTCTCGCTGTGGCTGCTGCTGCAGGG[C/G]AAGCTGACCAAGAAATACCCGGCGATCTACTCCTGCACGGCCATCATGTTCTTCATCAGC	[C/G]	60S acidic ribosomal protein	8	903317	C/G
243a	11653_276	LOC_Os08g03450	ACCTTCTCTGAAGTTGCTCTTGAACCTCCTAGGCACATGTCGCATGTACCTCATCCTTCC[A/G]GTTCCTGTGGTCTTGCGCCTAATGGCCTTCACGCTCCAGTTGTCTGAAATGACATCGCAG	[A/G]	ribosomal protein L37	8	1618285	C/T
244a	59866_182	LOC_Os08g05340	AAGCAAGTAGCAATTGCTAGACATATATATGTGTTAGCTTACGAGAGTATATACTGGCGC[T/G]TGAGTCGTGATGATGTGTTTTTTCCTCACCATATAGACCACAAAGGACATGCTAGTTTTC	[T/G]	OsHKT1;5 - Na+ transporter	8	2809070	A/C
245a	40840_23	LOC_Os08g05690	ATCCAGCGCACTGGTTGCTTCATCCAGCAGAAGGATCTTGGGATCCTTCACAATCGCACG[A/C]GCGATCGCGATACGCTGCTTTTGGCCTCCAGACAACTGAGCTCCCCGCTCTCCAACTGTT	[A/C]	ABC transporter & ATP-binding protein	8	3049171	G/T
246a	4821_346	LOC_Os08g06370	AAAGTATCCCTTTATTTGTTGTAATCCACAGCCACACAACTGGGTTATTACTGTAAATAT[A/G]TACACACACATAAACTGCTCCCTAGCGGGTACAGACTCCAGCCTTACCTGAATTGAGAAG	[A/G]	MYB family transcription factor	8	3530070	C/T
247b*	3501_292	LOC_Os08g07890	TCCTGTTGATAAATACTCTGGAGCAATATGTCCAATAGTGCCCCTAACTGCAGTAGTAAC[A/G]TGTGATTCTTGTCGGTCAAGAAGTTTTGCCAATCCAAAATCCCCAACAATTGCTTCAAAA	[A/G]	NB-ARC domain containing protein	8	4439184	C/T
248b	44834_593	LOC_Os08g08140	CTGAGATCTTGGGGATCATATCCTCATCTAATAGGACATTGCTTGGCTTCAGATCCCTAT[C/G]TATGATCTTCTGGCTAGACTCTTCATGCAGATATAGAAGGCCTCGAGCAATTCCACAAAT	[C/G]	receptor-like kinase	8	4630723	C/G
249a	19169_521	LOC_Os08g09230	TTTTATGCATTTTTTGGGTAAATTTTTTCCATCTCCAACCATTGAATGCCCCTTTGATAA[A/G]AATATCAGGCTCACTGGCTAAGGCTGACATGCTATGGTTCAAGTAAAGATCAATGACCGA	[A/G]	starch synthase III	8	5351108	A/G
250b	9978_67	LOC_Os08g14810	CTTGTAGTAATTAGTATTCTACTCCGTTTATCATTATCAGGAAAGGCTATCTTCAAAGTC[A/G]TCCATGCTTCTGGCCTCCAAAGGTCATGAAGAACAATGAAGTACCTAAACATATATGAGA	[A/G]	NB-ARC domain containing protein	8	8907804	C/T
251a	62856_307	LOC_Os08g19105	ATCACAATTCAAGATATATTTTTAGCATAAAAGCCATAAACGATACTAATTAATCCAACA[A/G]TAGACTAATAAGAAGTCACTGAAACGTGCATTTAACTGCAGACTGCGATAACAACTTGCA	[A/G]	ATP-binding cassette sub-family CGMC_GSK.1 - CGMC includes CDA, MAPK, GSK3, and CLKC kinases	8	11401666	A/G
252b*	36943_574	LOC_Os08g19114	CGGTAGAGAAGACAGTGTTCAACTTGTGACATCTCTCAATGTGGCACCTCTTTAGACAAT[A/C]CCATGTAATTTCCTTATCCTCTGTCAAAATCACGTGTTTAGGGTTAACACTGGTGATTGA	[A/C]	Leucine Rich Repeat family protein	8	11408315	A/C
253a	50677_268	LOC_Os08g23150	AGACACAAGCAAAATCGGACTTGGCACTTATCAATGATTCGCATCTAAGAGTATCTTATG[T/C]TGAATTAGTCAATGCAACAAATGTTTTTGCTCCTGATAACCTCATTGGAGTAGGAAGCTT	[T/C]	indole-3-glycerol phosphate synthase	8	13951833	A/G
254a	35203_373	LOC_Os08g23720	CTTCCCTGTCGACTACGCCTTCTTTGATGGTGCCGCATCACCCATTGTTGATGGCTCTGC[A/G]ACATACACAAACATGTTTGATGCAAACTATGACACACTTATATGGGCTTTGAAGAAGAAT	[A/G]	glucan endo-1,3-beta-glucosidase	8	14346844	A/G
255b	33571_566	LOC_Os08g27780	TGATGGACACGATGACGTGGTGAAAGGTACCATTGGCTATCTAGATCCAGAGTACCTGCT[A/G]AAGTTTGAGCTCACTGATAAGAGTGATGTGTATAGCTTTGGTGTCATCCTTCTTGAGCTT	[A/G]	OsWAK receptor-like cytoplasmic kinase	8	16917379	A/G
256a	49154_359	LOC_Os08g34290	GGGTATTAATCTTGTTTGACTGTAATCATTCTGAGGATTGCTGAAAAAAGTCTCATGAGG[A/G]ATAATTGGTGGAAGGTTCTTTAATGAAGGAGCATGGCTCTTCTCTCCATCATTATTGTAC	[A/G]	iron-stress related protein	8	21520834	A/G
257b	45526_224	LOC_Os08g35670	AAGGCCCTTGATGGATAAGAACGAAATCAGAGAAGAAGGCGGGATAGGAAACTGCACTAA[A/C]AAACTGGGGCAATCATTGATAGTGAGTTCCCGGAGACCACATACCAATTCCCTTTGATCT	[A/C]	NBS-LRR disease resistance protein	8	22494967	A/C
258a	19240_523	LOC_Os08g39570	GGAAGCTGCACATGCTTGGTGGTGCCAACGACAGCAATCCAATCAGATTTGAATCCCCTC[C/G]GATCGAAGAAGGATCTGGTGCATTTTCTTTCAAGCCTCTGAATCTCGCATCCTCACACTA	[C/G]	DRE element containing protein	8	23402025	C/G
259a	26595_541	LOC_Os08g39140	TGAAATGGCGGCGGCGGGGGACGTGCAGATGGCGGAGAAGGAGACGTTCGCGTTCCAGGC[A/G]GAGATCAACCAGCTGCTCTCCCTCATCATCAACACCTTCTACTCCAACAAGGAGATCTTC	[A/G]	heat shock protein	8	24720729	A/G
260a	822_273	LOC_Os08g39220	CATCCTTGATGCTCCAAAGTCAGTCACTTTTGTTATGTAGTTGTCACCTAGGAGAATGTT[T/G]GGAGATTTGACATCACCATGAACTATTGGAGGGGATGCTGATGAATGTAGATATGCTAGT	[T/G]	OsWAK75 - receptor-like protein kinase	8	24770247	A/C
261a	3139_232	LOC_Os08g40010	CCGGTACCAATCGTTCTCGCCGTCAACCTTCGATTCGGAAGCAAGCAGAACCTCAAGCGT[A/C]GAGACCATCTGGGAAATGCCGTCAAGCGACGGGCACAGGTTCTGCGCCTTGATTGCGGAC	[A/C]	dnaJ domain containing protein	8	25338389	A/C
262a	25771_251	LOC_Os08g40530	AGAAATACATAGAGGAGATGGCCGAGGAAAGTCTTCGATGTGTTGCTTTTGCTTATAGAA[A/C]TCTTGATCTGAATTATGTTCCAAATGAGGAAGAAAGAATCAACTGGGAATTACCAGATAA	[A/C]	calcium-transporting ATPase 9	8	25656887	A/C
263a	47342_157	LOC_Os08g42170	ATGTAGATAGATACAGCAATCATTAGTGGACATGAACTGTTTCGGCCACGATTAATGAAT[A/G]GGGTGATAGAAATCGAACATGCATGCAGCATGTGTACATACAGTTAATTAAACAAGCCAA	[A/G]	zinc transporter	8	26644120	A/G
264b	41327_231	LOC_Os08g42710	GGCACACTGCTCAAACATGCTAGTGATTTCTTCGCTTTCATAGACACTCCTAATGAAGGA[T/G]GTTTTGCCAACACCAATCATTCCCCATATGGAGATAATGTGATGATTCTCGCCGTCCTGA	[T/G]	NB-ARC domain containing protein	8	27014248	AC
265a	40761_463	LOC_Os08g44260	CCTACCCCAATCATGATGGAACGAATAATCGATTTCACCCATATGTGGTAGGTTTGATTT[A/C]CTATCCTTAGTCAATACATGCGATAGAAAACAAAACATGAATAAAACTCTGTAGTGGAGT	[A/C]	inositol or phosphatidylinositol phosphatase	8	27865462	A/C
266a	663_468	LOC_Os09g03310	AAGAATAGCTTCATCAGCTCCTTTAGAAAGAAGAAGGATCTTCCCACTCTGGACATCCTT[T/C]ACCACAGCAGACATTCTTTTGCGATCGGAAGTAAACTCCAAAATATCCAACAAATCATAA	[T/C]	phospholipid-transporting ATPase	9	1614358	TT
267a*#	943_47	LOC_Os09g06790	GTCCGTCCTGTGTGTTCAAATCGAGCCAGTGCTTATTCACGTAGAAGAACCACAACACAA[A/G]CTAGGGAGGAGGAGCAGGTGTGAGTAAACCATGTACGAACGACTCAGATCACTGGGAGTC	[A/G]	soluble acid invertase	9	3246962	C/T
268a	29976_455	LOC_Os09g07640	AAAATGGGAGAGATTTTGGGGAGAGGGGATCATGACCTGCTGAATGAGATCAGTGGTGAC[A/G]GTGGTAGGGGAAGCATATCCCCCCATCATGCCCTGGTTCATCTGCATCAGGTGTTGCTGC	[A/G]	GRF-interacting factor 1	9	3842922	A/G
269b*	35608_138	LOC_Os09g08600	TTTTCAAACAAAATTAAAGGTCAAGGAATGGCTTCAAAATTTGGGAATTGGGGAGCATAT[T/G]CCAGTTGTGCATGATGATGATGAAGCGGATGACGTGCATGTTCCTTCACAACATGATGAA	[T/G]	thaumatin	9	4481798	G/T
270a	64015_269	LOC_Os09g10340	TGTTGATGACAATGTGCCTGTTCCAGCCGTGAACATATCGAATATCACTGACTTGATACT[A/G]TTTCTACTCAGGCAACCACCTTGCTCATGCAAGCCGATGAGCACGTCGACGAGGTTTTCC	[A/G]	cytochrome P450	9	5644430	C/T
271b*	25026_539	LOC_Os09g12240	TGGAATTGCATTTTTACATGAGGAAATTCGCCCTCCGATTATCCACCGTGACATAAAGGC[A/G]AGCAACATTCTTCTTGACAAGGACCTCACCCCAAAAATTTCTGATTTCGGATTGGCAAGG	[A/G]	serine/threonine-protein kinase	9	6957911	C/T
272a	50337_407	LOC_Os09g12750	TTTACTGCAACACCAAACAAATTAATCACTCTTCGTCGTCGCGTCAAATATAGCGGGTAA[A/C]TTGTGTTGATCGATTCGTATTTGCTGTAGATGATAGTGCAGTGGCCGATCTATCTTGATC	[A/C]	Myb-like DNA-binding domain containing protein	9	7315394	CC
273b	55552_261	LOC_Os09g16380	TACAATTGGTTGGACAGTCTGGCCGTTTTGAATTCCAATGAAAAGGACTGCTGCATACAT[A/G]GATCCCAAAGAGTTGAACAGATCCAATCTCTTGTTTCTGTAGGCAAGATAAGCACAGGTA	[A/G]	rust resistance protein	9	10020831	A/G
274a	8702_612	LOC_Os09g16714	TTGTTTGGTACACTAGCAGAACCAGAATAATCATCCATTGCACATATATTACAACAAAAC[A/G]CTGATGATTGACCATTTGGGTTTTGCCGCGGGGTATCAAGCTGGCGGCGCCGGCGCAGTC	[A/G]	inorganic phosphate transporter	9	10227088	C/T
275a	5127_58	LOC_Os09g17630	TTGGTCTTGTGTCATCTCAAATGTTAAGGCTCACAGTAACCATTTGTAGAAACTAAAAGA[A/T]ACCGCTCATCAACAAATCAAAACACTTGCTTGTTTGACCTTTCGGGACAGACATTCCGAT	[A/T]	NAD dependent epimerase/dehydratase family domain containing protein	9	10784209	A/T
276b	756_598	LOC_Os09g19160	GGCTGATGTTTTTGCATTTGGAGTGGTTATGCTGGAGACTGTCGCTGGGCGACCGAACAC[C/G]AACAATTCCCTGGAGGAAAACAAGATCTATCTCCTTGAATGGGTAAGCTGGTTTACAAAC	[C/G]	serine/threonine-protein kinase	9	11448826	C/G
277a	44556_592	LOC_Os09g19330	ACAGGAAGTACACGAGCTACGTTGGATGCGCTGCATAAGACATACATGACCCGTAAAGAA[T/C]GCCACATTAACATAGGTACACTGCATTTGTACATCAAGCGCTTTTGGTAATTTGATTTGT	[T/C]	elongation factor Tu	9	11564176	A/G
278a	60513_234	LOC_Os09g19850	GAACAAGATGGACAGGTGCTTCCTTGAGCTTCAAGTTGAAGGTGAGGAGGCCTATCAGAC[A/C]TTCTCCCGTGTCATTGAGAATGCCAATGTCATTATGGCAACATATGAAGACACACTCCTT	[A/C]	elongation factor	9	11879538	A/C
279a	38893_142	LOC_Os09g22090	CATCAGTATATTTGTGAGATATACCTGAGATTTGGAAACCCATACAAGCTCAGCTGAGTC[A/T]GTTTTCCTGATTGGATCCCAATAAACTTGCAGTGATCTACAGGAGTCAATAACATAAGCA	[A/T]	mannose-6-phosphate isomerase	9	13378386	A/T
280a	59108_181	LOC_Os09g26170	GTGGCGCCGCTGACACGTGCGACGCGGCGTTCGCCGCCGCCAAGGTGAGCTCGGTGATGG[T/C]CGACGTCGACCAGAAGATGAAAGACAGATGCGGCGTCGCCCGTGATCTCATCAACCTTCT	[T/C]	MYB family transcription factor	9	15771823	C/T
281a	7833_611	LOC_Os09g27610	ACCCTTCAGAAAGAACTGGGTCCTTTTGCTCCTAGTGATCCCGCAGATTCTAGCAGGCAA[T/C]ACCTTGTTTTCACCACTCTTGCGGCTATGCGTATGGGTTTTGGGGAAGGTCAGTGGAAAA	[T/C]	elongation factor	9	16780151	C/T
282a	19370_524	LOC_Os09g27700	CTGATCTGCACGTCTAATAAATACCCTTTTCCTTGTAGATCTTACAAATTTGAGAGAGCT[T/C]CAACTTTCTTGCTGCAAAATAAGTGATCTTGGTGTTTCTTATCTAAGAGGTATCCCAGAA	[T/C]	microtubule associated protein	9	16859508	A/G
283a	63567_194	LOC_Os09g29010	CTCCATTTGTACCCATCATCTGCGAGCCCACCATTATTCCCACAGCTTTTCATCTTCAGT[T/G]TGTACTTGTTCTCCATCGTCTTGCTCAACGTCTTCTCCGGCGAGAAAACCCTATATATTT	[T/G]	OsWRKY17 - Superfamily of TFs having WRKY and zinc finger domains	9	17631049	G/T
284a	53571_401	LOC_Os09g29960	CTTCCGTGAGCCGCCGCCGACGGGGACGTTGCGGAGCGAGCCGCCCTCCGTCCAGTAGCG[C/G]CGGCACGTCTTGCAGAAGTAGCGCGGCTGCTGGAGGCTGTAGTTGTTGTAGTAGCAGAAC	[C/G]	dof zinc finger domain containing protein	9	18233971	CC
285a	8745_613	LOC_Os09g32090	CCTAGCTAACTAGAAGGGCTAACTCACTTGGTTAGGATGAACACAATTAGGGGTGTTTTG[A/G]TTTGTTACCATGTCAATATATTGGTAGTGCCAAAACTTGACCAACTTTGGTGGCAAGCCA	[A/G]	methyl-binding domain protein	9	19154137	GG
286a	38402_581	LOC_Os09g32169	AGCTCGGTTGTTGTGTTGAGCACCAAAGCCGATCAACAATCACATGAAAGACAGCAAAAG[A/G]GAGAAGAAAGAACACCAAGATGATGATGCAACACCGGGAAAGAAGAAGAAGAGAGATCAA	[A/G]	glutamyl-tRNA synthetase	9	19195695	A/G
287a	12499_420	LOC_Os09g32600	ATAATTGTTCTGAGTCATCTTTATGCAGATGTCCCATACACCAACTGCACCTGGCAAATT[T/C]CTTCACCTCAGATACTTGAGTATTACTTTTGCGGGATGGAGATTTTCACGTGCCTACGAT	[T/C]	F-box domain containing protein	9	19457078	C/T
288a	29790_239	LOC_Os09g33520	GGGGGCTTCCAAAGCTTGGAACATACCAGTTGCATTCATCAGTGTTGTTTTGCTCCCAGT[T/G]GTGGGGAATTCAGCAGGACATGCTAATGCTGTCATGTTTGCAGTGAAAGACAAATTAGTA	[T/G]	Sodium/calcium exchanger protein	9	19770432	A/C
289a	73546_11	LOC_Os09g35870	CAAGGTTAGCATGGATGGTGCACCATATCTGAGGAAGGTGGACCTCAAAACTTACAAGAA[T/C]TACAAGGACATGTCTTTGGGTCTCGAGAAAATGTTCATTGGCTTCAGCACCGGTGAGGTT	[T/C]	Auxin-responsive Aux/IAA gene family member	9	20642596	A/G
290b*#	10851_615	LOC_Os09g37949	CAGCCCACTAACGAAAACCTCTGCAAGTAGCAGTGCTGTCTGAAGCTTGCTCACAGTGTC[A/G]ATGGTGTCATTAATCATCAACTTCTACATGATCATAAGATAAAAAGTATCATTCAGCGGT	[A/G]	serine/threonine-protein kinase SRPK1	9	21883891	A/G
291a	26556_540	LOC_Os09g38830	GAGTGTGCCATTTACCATAGCCTCCTGAAACATCAAGGTCAAGCTCTTCCTTTCTTTTGA[A/G]AATGGCTTCTTACCAGTTAAAAGCTCAAGAAGAATAACACCGAAGCTATATACGTCATTC	[A/G]	OsWAK89 a receptor-like protein kinase	9	22302503	A/G
292a	68926_3	LOC_Os09g39830	TCCACACAAGTCAGCTCAGTGACCGCCATGGCTGCTGCTGCCTGAGCTGAGCGAGGAGTA[C/G]TATATTGCAGCGTCCAGACCAGTCCAGGTCTGCTTGCTCGGCAGAGTGCTTGTTGCGCCA	[C/G]	DRE element containing protein	9	22838121	C/G
293a	8743_503	LOC_Os09g51070	GCTAAAGATTAGTTGAATATGTCGAGGGCCTGGTGTTGCACGTCCACTGCTTGAAGGAGC[T/C]TCTTTGCCACTGCACATGCATAAACCGCCGAACCTTCTGATACCTGAGTTGCCATGGATG	[T/C]	helix-loop-helix DNA-binding domain containing protein	9	30052819	A/G
294a	48564_160	LOC_Os10g01100	CCTATCTGACACAAAGCTCTTGTCCCTTGGGTACAGTTTAGCGAGGCCGAAATCAGCAAC[T/C]TTTGGAACAAAGTTATCATCAAGAAGGATGTTGTGTGGCTTGATGTCAAAGTGTAGAATC	[T/C]	receptor-like protein kinase	10	93848	C/T
295b	44043_149	LOC_Os10g04120	TCTGTAGTGCAGTTACTTTTCTCAGTTCTGGAGGCATGCACTCCAAGTCTGTACATCCTT[C/G]AGTGTATAGGTGCCGGAGGCTAGTCATATACTTCATATTTTTTGGAAGACAACGAAGAGA	[C/G]	powdery mildew resistance protein PM3b	10	1908293	C/G
296a	37017_410	LOC_Os10g04520	CTGCTGAAGTAGTTTTTCTACCTAGATGGTTCCTGGTGCAGTGCAGAGAATGGAAGCTTG[A/T]TCTGTTCTTGTTCTGCTCTTGCTCAAGAAGTAAACTTTTGTCATGCTTAAAGTGGTACCA	[A/T]	L11 domain containing ribosomal protein	10	2146165	A/T
297a	4079_604	LOC_Os10g10130	TGCCCGGGCAATTGAGGCGACAATGTTAATTTCATCCTCAGTTGCTTCTTCAAGAACTTC[A/C]GGAGCAGCTATCTCTGCAACTGGCCTTCCTTTTAGCTCAGAAAGGAAGTAAATAGATAAA	[A/C]	OsWAK receptor-like protein kinase	10	5561097	G/T
298a	37817_219	LOC_Os10g10980	CATGTCGGATTTGGGCTCACAATTTTGGAGGAGGAAGAATGATTGGGATGATGATGTCTC[T/C]GAGTCTGGATGGGTGCTGGAGAAAACAGTTCAATTGGGCGAGCTTCTATCCTTGAGTCCA	[T/C]	F-box domain containing protein	10	6085379	A/G
299a	13498_351	LOC_Os10g18099	AAAGGTGTACCAGTAGCGAAAATGTAGTATATAATTCCAGAAATGCAGTCTACATATACT[A/C]AAACCCTTTCTTGGTCATTTGTGTAAGATACGTATACCATATGACCATTATATGAAATTG	[A/C]	OsWRKY18 - Superfamily of TFs having WRKY and zinc finger domains	10	9113446	TT
300a	13358_81	LOC_Os10g21268	GAAGCAGGGGCTGCAGTAGCTGCCGAATCTTCTACTGGTACATGGACAACTGTTTGGACT[A/G]ATGGACTTACCAGTCTTGATCGTTACAAAGGCCGATGCTATCACATCGAGCCCGTTGTTG	[A/G]	ribulose bisphosphate carboxylase	10	10790004	GG
301a	5035_56	LOC_Os10g21342	CTTTGATTACAGCAACAATAACATCACCAATACGAGCATATCGCTGATTACTAGCAGCTC[T/C]TATGACTCGAATACACATCAATTTTCGAGCTCCACTGTTATCTGCTACATTTAAAAGGGT	[T/C]	chloroplast 50S ribosomal protein L14	10	10813540	CC
302a	53146_328	LOC_Os10g21920	CGGCAAGGAGCTCGAACAATGTCATGAGCGGAGTGATTGGAGGAGGAGCATGAAAGGGAG[T/C]AGTGGCAACCGAATGAGACTAGGAGGTTTTGGGCACTTGGTGTGGGGGTATGAAGAGGAT	[T/C]	PPR repeat containing protein	10	11218038	C/T
303a	59837_204	LOC_Os10g22300	CAGGAGAAGTTTCTTGTGTACATCCATCAGCTGGAGAATGGGGAAAAACCATCAGATTGA[A/C]CCCATCTGATTGCTATGCTCTGAAAAATGACAAAGGCATGTTTGAATACATCATTTGTTT	[A/C]	stress inducible protein	10	11457858	A/C
304b	5902_60	LOC_Os10g22890	AAGCTGAGTGTGTTGCTAGGACTGCATTTGCTCGATTTGGGATGAATCCAACCATCCAAG[C/G]TACCATTAGGCATGAACTCCAAAACCAGTGCCTTGAACTCCTGACCCTGTGGATCAATAC	[C/G]	receptor-like kinase	10	11825274	CC
305a	17951_283	LOC_Os10g25130	CTACTTTACAGCTGCCCTGTGCCAGTAATGAACTCTTTTCCCTTGCATAAGGAGCATGAA[T/C]AGCAATCCTCTTCTCTCATTTACAACTCAAAAAGCTCCTCCAGCCTCATGGTGTGATCTT	[T/C]	aminotransferase	10	12896922	C/T
306a	54249_173	LOC_Os10g26460	CGGCGAAGGGCACGCCGGTGATCCTCCCGCCGGTGACGGGCGGGGCTGGCTCCCTCTGGA[T/G]AAGGTTGTAGGGGACCTCCCACCTCGGCTTGTCTGCGTCCGTGATCTGGACTCGTATCCT	[T/G]	bHLH family protein	10	13702580	G/T
307a*#	45139_152	LOC_Os10g26470	CTCGCAGGCGTCGGAGAAGAAGCAGGCGAACCCGATGCGGGAGATCAAGGTGCAGAAGCT[T/C]GTCCTCAACATCTCCGTCGGCGAGAGCGGAGATCGCCTCACCCGCGCCTCGAAGGTAATA	[T/C]	sucrose transporter	10	13707651	A/G
308a	34509_135	LOC_Os10g27220	AATGATGTTTCAATGATTCAAATGGCTGATGTTGGTGTTGGCATCAGTGGTCAAGAAGGA[A/C]GGCAGGCTGTAATGGCATCAGATTTTGCGATGGGCCAATTCAGATTCTTGGTCCCTCTTC	[A/C]	phospholipid-transporting ATPase 3	10	14273954	A/C
309a	54894_294	LOC_Os10g27330	CCACGGCGCGGCGAGCAGCAGCGCCAGCGCGCGGAGGTAGCTGCCGGCCTCGAGAGCCAC[A/G]AGGAAGTAGTACGGGAACGCCGACGACGACACCAGCAGCGTCCCGTCGAGGTCCGCCGCC	[A/G]	glycerol-3-phosphate acyltransferase	10	14352988	A/G
310a	3657_227	LOC_Os10g30690	GATATTGAAGTTCCCCAAGCAGTGCTTCCCGATACTGTATTTGAAGCAGTTCTTCGAATT[T/C]CTTATGATATGCAACTGAAACAAGTTCTTGCTAATGGGAAAAAGGGAGGGTTGAATGTGG	[T/C]	MYB family transcription factor	10	15912848	CC
311a	7175_496	LOC_Os10g30790	CGCCGTGCCGTACCACCACTGGACGACGCCGGGGAACCACGTCGGCTTCGTGGTCATGTA[T/C]GCCTTCACCTTCTTCTTCGCCAACTTCGGGCCAAACTCCACGACCTTCATCGTGCCGGCC	[T/C]	inorganic phosphate transporter	10	15966804	C/T
312a	21482_533	LOC_Os10g35670	TCTCTCCAATCTGAGAGGACATGTTTGATCTTCAGTATGTCTGAATGCCCACATGCAAAA[A/G]AGGTCCCAAGACTCTGCCTCGTTTAGTCCTCGTAGTTGAAGGCGGTTCTTGTCATCTGCC	[A/G]	zinc finger, RING-type	10	19007442	A/G
313a	33073_342	LOC_Os10g35880	TTTTATAAAGTGATAAGACAGTGAGTTTAGTCAAATTCTCTAAGTTGTTTGGAATGGAAC[T/C]TGAGAGCATGTTGTCACAAAGCCTTAGGCCCTTTAAGTTCACCAGGTAACCTAGTTCTTG	[T/C]	protein kinase	10	19111819	A/G
314a	61429_377	LOC_Os10g35990	ATCATCTTTCAGGCTGGTTCCTCCAGTGGTGACCATGACCTGGATCTTCAGATGTTTCCC[A/G]AGCTCTTTACAAACTTGTGACGTTTGCAAAGCCAGCTCCCTTGTGGGAACCAATATAACA	[A/G]	DEAD-box ATP-dependent RNA helicase	10	19170325	A/G
315b*	33265_128	LOC_Os10g36270	TGCAGCATGTGCTAATTAGTTGTAATGTAATGCTAAAACACCACCACCAACTTGTCATAT[T/C]AAAGCCATGTCCATAAATTAGCACAGCTCATACGACATGTCTTTCCAACTACAATTCTAC	[T/C]	disease resistance RPP13-like protein	10	19322832	C/T
316a	35460_137	LOC_Os10g38860	TCGCCAATGGCTCAAACACCAGGCATGGCACCTTATATCTGAACCAAAATTCCTTCAGAT[A/G]TTGGAATGTCCTACTGCAGACAACAATGGTGGCGTCTTCTTCCTTGACACGATGAACACT	[A/G]	hydrolase, alpha/beta fold family domain containing protein	10	20624651	C/T
317a	9416_505	LOC_Os10g40100	AGGTGTGCCTTTAAGCATAGATTGTGTTTTCTCATCAATAGTTGAACACCCAAAGTCAGA[T/C]ACCTTTGCTACCAATCCTTCAGCAAGAAGGATGTTGGCTGGCTTTACATCACCATGGAGT	[T/C]	protein kinase	10	21401169	A/G
318a	27465_114	LOC_Os10g40934	GTACCCTCATGTGAAGGCTTGGTGGGAGGGCCTGATGTCGAGGCCATCTATCAAGAAGAT[A/T]AGCGCAAATATGCCTACCAAGTTTTAGATTTGTTTTTTTTTTTTTGCGAAATGTGGCTAC	[A/T]	flavonol synthase/flavanone 3-hydroxylase	10	21921724	A/T
319a	11755_315	LOC_Os10g41150	ATTGCAATATAAGGCCATTCATTCTTCGGGAAAGTGTGGATTTGAAGAGTTCTGATTTGT[A/G]TGGTATTTGTTGTACAGGGTTAAAATTACAGGTTGGTCCTTCTAGGAATTGTTTGGTAAT	[A/G]	aminotransferase	10	22034087	A/G
320a	63727_321	LOC_Os11g02040	TCTCCCTCTCCTCCTCTCTATTGCTGCTCTATGTTTGGTTTTGGCGCAAGCAAATTATAT[A/G]GCTGCCACCCTCGTCTGAAACGGCAATTGCTTCTTTAATCCGAGACTTTTATTCCATTTT	[A/G]	adenylyl cyclase	11	547231	C/T
321a	29097_547	LOC_Os11g05700	CCCTATTCTGCAAATGTCAATATTGTCTATCTCAATTGTTCCCTCCCTTGGTTCAACAAT[A/C]CGAAAAAGTGCTTGAATCAAAGTTGACTTTCCGCTTCCAGTCCGTCCTACAATCCCCACC	[A/C]	ABC transporter family protein	11	2606200	A/C
322a	11446_267	LOC_Os11g07120	AGGAAGCTTTGGCTCGGTCTATAAGGGAAGAATGACAAACAATGACCAACAAGTAGTTGC[A/G]GTGAAGGTGCTCAACCTCACACAACGTGGTGCATCTCAAAGTTTCATGGCAGAATGTGAG	[A/G]	protein kinase	11	3538103	A/G
323b	4081_483	LOC_Os11g14050	TGACAATGGCCTCTTACTTGTTAGAAGCTCAAGAAGAATGACACCAAAACTGTAGACATC[A/G]TTCTTGGCTGTGAGCTGATACTCAAGCAGGTACTCTGGGTCAATATACCCAGGTGTGCCT	[A/G]	leucine-rich repeat family protein	11	7792820	TT
324b	5934_490	LOC_Os11g24170	CGAGAAGCAATGCTCTGACCAATTTTATGCAAATTATTACATTCCGAATCAGCTGGGCGC[T/C]TCTGCCCAAATGCACAGTCCTTGAAGAAATTCCAAAATTTATCTTCATCCAATCCTTTGA	[T/C]	CC-NBS-LRR protein	11	13285901	A/G
325b	29179_419	LOC_Os11g29240	TTCAATTATAATTTGTTTTCTTTGTCTGTTGAAGATGGATGGCTTTACGGAATTTGAGGC[A/G]CGCCGAAGGAAAAAATTTGACAAACAGATTGATTCAAATGTCATGATGAGTTCCACAGCA	[A/G]	Leucine rich repeat containing protein	11	16488503	A/G
326b*	16114_332	LOC_Os11g30210	TTTGATAGGGCTAACTCATATGGTGTTAAATGCTTGCTCAATCGCACACCTTCCAACAGT[A/G]GAAGCCTTTGCAAGATTGATAAATCTTGAATACCTTTTCATTTGGGACTGCAAAGAGCTG	[A/G]	NBS-LRR type disease resistance protein	11	17099033	A/G
327b	40553_584	LOC_Os11g31550	TATGGCAGTGATCGGAGCGACCTCCCATTTTCCCAACACTTCTTGAATTGCTTACAGTCT[T/C]GTCTATGTCTTCTTGAATCACTTGATGCTGCTGGCACTGATGCGGATGCTGTCAGTAAGA	[T/C]	Brassinosteroid-insensitive 1-associated receptor kinase	11	17972002	TT
328a	9325_423	LOC_Os11g36070	ATTATCTAGTGACATGTCACTATTCATATGCACAATGATACCAAGTTGGTCACAAAAGTA[T/C]GTGGAGTACGTGTCTTTTCCTCTTAGCAGGTGACGGGTACCTAGTACGTATACTCCCTTC	[T/C]	glycosyl hydrolases	11	20736163	A/G
329b	39573_371	LOC_Os11g36150	TATTGAGAGTGTTGTGATGTTGAATAAACTAGTTGGGATGGTACCTATAAAGTTATTAAA[C/G]GAGAAACGTAGACTCGACAGTGAAACCATGTTTCCCACTGTTATTGGGATGCTACCACTA	[C/G]	receptor-like protein kinase 2	11	20788403	C/G
330a	43959_27	LOC_Os11g36560	ACTCTGTGGCTTTTATGAGCTGGATCCAGCTTCTGTTCCTGATACTTTCCTGTTCCGGAG[T/C]GGCCGCTGATTGGCAAATGTTGATGCTGACTGTCCTGGAGATAGTAAGGATCTGGTCTCT	[T/C]	zinc finger C3HC4 type family protein	11	21106142	A/G
331a	62904_338	LOC_Os11g37700	GAAGCTCATGAATTCTGTGAGGCGAAGAAAGGGACTGCACGTTGAAGAGAAAATTGTCGA[T/G]TATGGCACGAAACAACGAACTTTAGCTAAGAAAGTATAGTTATGTTTACTGGTATGTAGG	[T/G]	Elongation factor	11	21816196	A/C
332a	5338_487	LOC_Os11g39530	AATGATAGTTTCTTCATAGATCCATTATACACATCTTCTAAAGACACCTTCAAAGTATGC[A/G]CCACATCTTCACCACGTCTCTGTCTGCGTACTCTTGAGCTACTCCCTGTTAACCATAAAA	[A/G]	chaperone protein dnaJ	11	23079367	C/T
333a	6669_372	LOC_Os11g39618	GATCTTGGGTAGCACACATCCTGTTAAAGGCTGCTCTATTCAATGCAGAAGCTAGCTATC[A/G]CTATGCTATTGAACTGCATGAGAAAACAGAAATCGGTGAAGAGATAGCTCGATTACAGTT	[A/G]	vacuolar transporting protein	11	23132490	C/T
334a	57532_306	LOC_Os11g41710	TGTTTGAACTGTCAGACCCAAATGCACATAATTTGAAGAAATCCCAAAAGATATCATTCT[C/G]CAAACAATTCACTGTGAAGGGTTCCAATGTCCCGAGTGCATTAGAAACCTTGGAAGATCT	[C/G]	cytochrome P450	11	24574800	C/G
335b	56209_325	LOC_Os11g42580	ATTAGGCACAAACGCATAGTAAGACGTTGGGTTGCAGAAGGTTACATAAGTAAGACTCAT[A/T]GCTTGAGTGCAGAAGAGGTAGGTGACAGCTATTTTGCAGAGCTTATCAATCGAAGCATCA	[A/T]	Leucine Rich Repeat family protein	11	25160697	TT
336b	37848_578	LOC_Os11g45130	GTTCAAGCAGATTAAGTACAGATATTTCAGGGAAGGAAGTTCGCCTAGAGGTGGAAGATG[A/C]TGCCAGTAACTGCAATTAGAGATATAGAGATATGTCAAATTGATGATAGTGGTGTTTCCC	[A/C]	disease resistance protein	11	26847329	A/C
337a	3998_448	LOC_Os11g47870	TTAGGCTTCCATGTAGATATGGCATAGATTATCCTTCCTTTCCACCCTTGAAGGAGCCAT[T/C]CACTGTCTTCATCAATGACAAAGTCTTTGTGATAGATGTCTTTCACTTTGTCCTTGGCTT	[T/C]	GRAS family transcription factor domain	11	28346943	C/T
338a	45767_340	LOC_Os12g02320	TTTTCTCCCCTTCTTTTTTTTTTCTCGATTTGCTTGTTGATGAGAGCGAAGAGGGGATGA[A/T]GAATTGAAGATAGTCACATAGGTGAGGTGAGGAAGCGCTGATGGGCTTTTTGTGCTGCTC	[A/T]	ubiquitin carboxyl-terminal hydrolase domain containing protein	12	736406	A/T
339a	3835_369	LOC_Os12g03250	GGGCTGCGGCGGCGCGGACATGGCGAAGGCGCCGGGGTCCATGATGTACTGCTGGAACTC[A/G]GAGACGCCGCCGTAGCCGGACTGCATGGCGCCTGCCTGCAGCTTGCTACTCCACTATCTT	[A/G]	FAD binding domain containing protein	12	1245665	C/T
340a	48247_374	LOC_Os12g07100	TCGGGTACGTCTGGGTCGTCGACGAGGTCAGCGGCGCGCTAACCGGAGTCGTGAGCTTCG[C/G]AGATGTACTTGCGGTGCTCCGGGAGCATCTCCGTGATGGTGATACGCAGATGAACTGACG	[C/G]	cytochrome P450	12	3481494	C/G
341a	72629_42	LOC_Os012g09460	CGCCATTGATGGAGGTTTGTTCGAACACTACACCAAATTCAGGGAATGTTTGGAGAGCAC[A/G]TTGGGTGAGTTGCTGGGAGAGGAGGCTTCCAAGTCGGTAGCCGTCAAGCACGCGAACGAC	[A/G]	hexokinase	12	4821848	C/T
342a	1811_475	LOC_Os12g10580	AAGGAGGTAGAAAAATTTTTGGATTTATGGTTAAAGAAGAAAAAGAAGAAAACTGGGGTT[A/C]TGTTGAATTTCAAGTATTCAGTTTCACCAATAAGATACGGAGACTTGCTTCACATTTGGA	[A/C]	ribulose bisphosphate carboxylase	12	5613126	CC
343b	617_466	LOC_Os12g11680	AACTGCCAGAGAAGTTGTTTGAGGCAAGATCGATGATCTGCAAACTAGAGAATTGTGTTC[T/C]GTTTCGATCACCGTTGTCGACAGGAATTCCCCCCACTGCGCCGAAGAATTTGTTGGATCG	[T/C]	disease resistance protein	12	6339727	A/G
344a	58301_9	LOC_Os12g13570	ATTTGTGTTCAGCTTCTGATTCATGGTATTTTTGCCATAATCTGGGGAAATGGGATCATC[A/G]CCGCTGTGTTCAATAAGAATACCTGCAGGTTGCTGCATCAAACAACAATATAGATAAGAA	[A/G]	MYB family transcription factor	12	7617376	A/G
345b	31523_557	LOC_Os12g14330	TGAAGAGTTCAATCTAGTGGGCATGCACCACAAGTTCATGGAAGATGTACAAGCTGGTTC[C/G]TCATATGAGAAAGTCAAACACATACCGGTAGTTGACTACTTTGACCAAAGCAAAGGGAGG	[C/G]	disease resistance protein RPM1	12	8159505	C/G
346a	5238_59	LOC_Os12g14920	ACTCCCGGCCACCGGCCGGTCATGCCGAGCTCGCCGGAGCTAGGCTGAGATGGAGGTCCA[A/G]CCCCATCGCCGAGGCTTCCTCGTCGCTGTCATCCGCCGGAGCCGCAGGAGCACACACCTC	[A/G]	MYB family transcription factor	12	8533736	C/T
347a	7962_64	LOC_Os12g16290	GCCGATGTGGTGATCTGCGCTGTTGGTCACACTACGCCGCACAAACTGGTGGAGAACCAG[A/C]TTAAGATCATGGAAGCAATCCGGGATGCTGGCAATGTCAAGGTAGTACGTGCTATATATA	[A/C]	isoflavone reductase	12	9315474	A/C
348a	28331_254	LOC_Os12g19381	AAGTTCCAGTGATAAATTTTTAATTAACACTTATAAACGTGGTAAATAGTTAAATATCTC[T/C]CTTTTATTAGGCGGTAGAACTAGGAGTGTCCCGTGTATTTTATTTTCTCCGTTTTTAAAT	[T/C]	ribulose bisphosphate carboxylase	12	11259990	A/G
349a	2819_320	LOC_Os12g19420	GTTCGGGGAGTTGATAAGTTAATTCCTGTGGACGTCTACTTGCCGGGTTGCCCACCTAAA[A/C]CAGAGGCTGTTATAGATGCCCTAACAAAACTTCGTAAGAAGATATCGCGAGAAATAGTTG	[A/C]	ubiquinone oxidoreductase	12	11283470	CC
350a	7337_63	LOC_Os12g21700	ATCAATCGATAAACACATACACTCATACAGTACTGATACACCGCAAAATACAAGGATTAC[A/G]TTGACGACACGTACAGATAAAAAACCATACAAACCACACATGAACACAAGGAGAAACGAA	[A/G]	zinc finger C-x8-C-x5-C-x3-H type family	12	12192775	A/G
351a	28822_546	LOC_Os12g23170	CCTTACAAAAGGGGAAGATTGGAATAATTGTGAACTCACAGTGGTATGTTCCCTTCTCCC[A/C]ATCCAAAACCAACAAGGATGCAGCAAGACGTGTTCTAGATTTCGTGCTTGGATGGTAAAT	[A/C]	beta-glucosidase homologue	12	13097019	G/T
352b*	47517_301	LOC_Os12g29710	CAACCATGGCCTACGGGTGCTCCTAGAAATCCTGACCAAGCAGGCTGACGAGGCTGAGGA[T/C]GTTTTGGACGAGCTCCAGTACTTCATCATCCAGGACCAGATCGACGGCACCCATGAGGCC	[T/C]	NBS-LRR disease resistance protein	12	17734518	C/T
353a	30577_341	LOC_Os12g30180	TATTTGCAGTAAAGAAAATTCATATGACGGAAGATGACGAGCTAATATTTAAGCGGGAAG[A/T]AGATGCTTTGATGAGTATTCGGCATCGAAATATTGTGAAACTCTTTGGGTACTGTTCTGC	[A/T]	protein kinase domain containing protein	12	18087408	A/T
354b	3504_215	LOC_Os12g30460	CTGTGAGATCTTTGCAACCATGCATAATTGATGAATTGCAAAGGAACCTGTTTCCTGCAA[T/G]ACTGGAAATCAGAGGAAAGTGATCATCAGGAGGGTATTAAAACTGATGAGAAGGAATTAT	[T/G]	Brassinosteroid insensitive 1-associated receptor kinase	12	18262874	G/T
355a	31848_559	LOC_Os12g34550	TTTTTCCTGATCAGAAAAATACATGAAAAAGAAAGGAGGTAGAAAAATTTTTGGATTTAT[A/G]GTTAAAGAAGAAAAAGAAGAAAACTGGGGTTCTGTTGAATTTCAAGTATTCAGTTTCACC	[A/G]	ribosomal protein S15 containing protein	12	20897714	CC
356a	53376_302	LOC_Os12g36620	TCTTGAGATGCCTAGCCATGATTTCCAAGGTGACATAAATTTCCCTTCTAGCATCATGTG[A/T]CTTGTCCTCTACCAAAAATTCATGGACGACACCATCAACTTCAATCCAACTGCAACCCGG	[A/T]	PPR repeat containing protein	12	22393624	A/T
357b	41264_399	LOC_Os12g36850	GCAATCACAGCTTCGAGGGTGTTTCACGAGAAACGAGATCAGCAGAAATTAGTAATAGCA[T/C]CATGACGAGGGACTGATCAACAAAAACTACCATAATTATTAATATTAATGATCTAAATTA	[T/C]	pathogenesis-related Bet v I family protein	12	22558195	A/G
358b	50449_166	LOC_Os12g38620	AAAGGCGTTGGCACCAGGAGATGAGGAATGAGTCAGGTATTAGCAAAGCCAAAGAAGATG[T/C]TCGTAAGTGAAGTCATTGGAGCTGGTACGGCCTCTTATCAATTTAGTTCTTGAAGTGTAA	[T/C]	LZ-NBS-LRR disease resistance protein	12	23695792	A/G
359a	32155_425	LOC_Os12g39650	AGATTACCAGATGAATGTGCCAAGTCTGAACTCGGGCCCGTTCGTTGCAATCTAAATGGA[A/G]CAGTAATTGAATGTATTGCTGCAGCACAAACAGCACTAGCATGGAATGGTTTCTCGTCTT	[A/G]	tubulin	12	24445323	AA
360b	43147_422	LOC_Os12g41540	GGAGGCGGACGAGGTTGCGGTGGCTCACCGACGACACGAGCTTCACCTCGTTCATCACGC[A/G]GTCCAGCCCGGCGTTGTCGCGCTGCTTGATCCGCTTCACGGCCACGAGGCGGTTGTTGCT	[A/G]	serine/threonine-protein kinase	12	25691635	C/T
361a	53004_265	LOC_Os12g41710	ACCCCAGTATGCGATCGGCGTACTCTTCATCTACACCTGGACTATACCTTCTAGCCAGGC[T/C]AAAATCGGAGATCTTGGGATTCATGTTGGAGTCCAGAAGAATGTTGCTTGGCTTCAGATC	[T/C]	Protein kinase domain containing protein	12	25790073	A/G
362b	47703_158	LOC_Os12g42060	GAATTCGGTAAAGAAATGTTAATACTTTCACAGATTAACCACAAGAACATTGTTAAGCTA[A/C]TGGGTTGCTGTCTTGAGGTGGATGTCCCGATGCTAGTGTATGAGTTCATTCCAAATGGAA	[A/C]	OsWAK receptor-like protein kinase	12	26055179	G/T
363a*	53096_171	LOC_Os12g43110	GCCGGGCGGGCCCATGAAGAGGCCCTCATAAACCAGCCCAGCCAAAGGCCCACCTATAAG[A/C]GGCCCAACCCAATAGATCCAGTGGTCGGCCCATTCGCCGGCGGCGAGGGCCGGGCCGAAG	[A/C]	aquaporin protein	12	26734676	G/T
364a	51395_244	LOC_Os12g44060	AGCGCCGGCAGAGGGTACAGCCCGCAGTGGTCAGAAGAGAGCATCACGCCATGGATTCCG[C/G]GCTGATCTTCTTGGTCGAATGGCATCTGGAGTAGCTTCGGATGGCACGGTAGTTGAAGTG	[C/G]	valyl-tRNA synthetase	12	27291221	C/G
a - Abiotic stress responsive rice genes
b - Biotic stress responsive rice genes
*Non-synonymous SNPs causing aminoacid replacement in the stress responsive rice genes
*#Non-synonymous SNPs in the abiotic stress responsive rice genes showing differentiation between drought tolerant upland and drought sensitive lowland rice genotype groups
